# Supplementary material for: Bis(propan-2-yl) [(2S,3S)-2-hydr­oxy-3-nitro­butan-2-yl]phospho­nate
Source: Acta Crystallogr Sect E Struct Rep Online. 2009 Dec 12;66(Pt 1):o98. doi: 10.1107/S1600536809052428 (PMC2980212; doi:10.1107/S1600536809052428)
Supplement: Supplementary file 2 [file e-66-00o98-Isup2.hkl]

# 
# h,k,l, Fc-squared, Fo-squared, sigma(Fo-squared) and status flag 
# 
data_I
_shelx_title '  g1' 
_shelx_refln_list_code          4 
_shelx_F_calc_maximum      116.99 
_exptl_crystal_F_000       608.00 
_reflns_d_resolution_high  0.7964 
 
loop_ 
 _symmetry_equiv_pos_as_xyz 
 'x, y, z' 
 '-x+1/2, -y, z+1/2' 
 'x+1/2, -y+1/2, -z' 
 '-x, y+1/2, -z+1/2' 
 
_cell_length_a     7.8620 
_cell_length_b    11.3690 
_cell_length_c    16.9200 
_cell_angle_alpha  90.000 
_cell_angle_beta   90.000 
_cell_angle_gamma  90.000 
 
_shelx_F_squared_multiplier     1.000 
 
loop_ 
 _refln_index_h 
 _refln_index_k 
 _refln_index_l 
 _refln_F_squared_calc 
 _refln_F_squared_meas 
 _refln_F_squared_sigma 
 _refln_observed_status 
   2   0   0     4441.39     4335.73    351.09 o 
   4   0   0     1643.05     1625.93     94.85 o 
   6   0   0      203.46      217.37     13.43 o 
   8   0   0       83.48       85.74     13.89 o 
   2   1   0     6449.33     5929.05    253.49 o 
   3   1   0      509.45      560.55     20.19 o 
   4   1   0       58.02       81.47      3.57 o 
   5   1   0       18.08       26.51      1.36 o 
   6   1   0      271.18      261.37     14.25 o 
   7   1   0       28.24       27.22      2.17 o 
   8   1   0      132.85      136.77      7.42 o 
   9   1   0       25.61       18.57      2.78 o 
   1   2   0    13686.62    11599.58    948.45 o 
   2   2   0      272.71      244.53      8.08 o 
   3   2   0      248.35      243.94      9.89 o 
   4   2   0        0.40        1.82      0.26 o 
   5   2   0      203.12      221.40      6.20 o 
   6   2   0       25.27       31.38      1.77 o 
   7   2   0        6.16        5.12      0.51 o 
   8   2   0       67.55       66.37      8.49 o 
   9   2   0       11.25       11.53      2.40 o 
   1   3   0     3299.58     3053.18    121.91 o 
   2   3   0      892.50      926.06     38.93 o 
   3   3   0      337.73      347.81      9.75 o 
   4   3   0      624.55      683.58     21.40 o 
   5   3   0      795.99      856.33     24.62 o 
   6   3   0      551.91      549.29     16.57 o 
   7   3   0      102.08      116.73      5.77 o 
   8   3   0        0.67        2.08      0.61 o 
   9   3   0        6.59        8.85      1.06 o 
   0   4   0     4349.72     3810.04     30.44 o 
   1   4   0        5.24        1.14      0.65 o 
   2   4   0       11.66       16.75      1.24 o 
   3   4   0     1632.31     1646.45     73.41 o 
   4   4   0      431.62      372.21     16.52 o 
   5   4   0      388.02      343.28     14.24 o 
   6   4   0       56.09       52.98      2.90 o 
   7   4   0       47.60       49.00      2.32 o 
   8   4   0        6.82        7.28      0.72 o 
   9   4   0        0.47        2.26      1.61 o 
   1   5   0     1619.03     1461.55     41.54 o 
   2   5   0      282.43      305.15     20.64 o 
   3   5   0      301.54      294.65     14.49 o 
   4   5   0      347.02      321.61     15.47 o 
   5   5   0     1558.94     1572.34     69.19 o 
   6   5   0        1.91        1.36      0.70 o 
   7   5   0       22.72       17.17      0.95 o 
   8   5   0       19.99       14.27      1.56 o 
   9   5   0       41.63       40.34      4.67 o 
   0   6   0      216.79      188.89      2.91 o 
   1   6   0      140.59      116.14      4.57 o 
   3   6   0      653.99      666.17     26.08 o 
   4   6   0      124.40      132.63      6.15 o 
   5   6   0     1111.55     1163.84     45.39 o 
   6   6   0       46.21       48.33      2.24 o 
   7   6   0       47.04       51.73      2.61 o 
   8   6   0        6.00        8.29      2.97 o 
   1   7   0        2.75        1.35      0.24 o 
   2   7   0       95.48       71.32      8.96 o 
   3   7   0      224.89      225.38     20.87 o 
   4   7   0      630.14      618.54     31.24 o 
   5   7   0       70.65       84.37      6.18 o 
   6   7   0       31.93       37.68      3.08 o 
   7   7   0      150.14      156.54     11.43 o 
   8   7   0        4.69        3.00      1.45 o 
   0   8   0       70.37       59.89      3.97 o 
   1   8   0       12.96       10.38      1.63 o 
   3   8   0        1.63        2.37      0.83 o 
   4   8   0       54.46       70.71      4.49 o 
   5   8   0       12.14        9.58      1.07 o 
   6   8   0        0.05        1.47      0.56 o 
   7   8   0      172.72      164.31     24.68 o 
   8   8   0       83.06       82.57     11.17 o 
   1   9   0      649.83      628.97     12.59 o 
   2   9   0      270.46      308.01     10.98 o 
   3   9   0      166.55      160.72     13.63 o 
   4   9   0        6.67        8.22      2.71 o 
   5   9   0       14.73       14.65      1.21 o 
   6   9   0      104.51      136.09      8.18 o 
   7   9   0       21.14       21.08      3.03 o 
   0  10   0      736.60      800.37     17.64 o 
   1  10   0      120.70      113.78      2.29 o 
   2  10   0       89.18       85.52      8.20 o 
   3  10   0       12.16       10.23      1.09 o 
   4  10   0       67.65       80.40      7.31 o 
   5  10   0        2.98        4.09      0.70 o 
   6  10   0       74.88       82.91      9.46 o 
   7  10   0       24.82       23.76      2.19 o 
   1  11   0       64.10       64.38      4.44 o 
   2  11   0      398.29      418.34     14.38 o 
   3  11   0        0.44        1.01      1.14 o 
   4  11   0       16.76       17.00      2.53 o 
   5  11   0        2.52        2.21      1.35 o 
   6  11   0       20.25       19.10      2.02 o 
   0  12   0      148.92      143.42      6.74 o 
   1  12   0       28.48       19.61      4.04 o 
   2  12   0        6.88        2.85      0.70 o 
   3  12   0       14.76       16.07      2.06 o 
   4  12   0      107.44      126.73      7.73 o 
   5  12   0        4.01        6.70      0.95 o 
   1  13   0        0.67        2.08      1.20 o 
   2  13   0      174.24      206.78     14.50 o 
   3  13   0        0.22        1.76      0.70 o 
   4  13   0        0.64        1.53      0.98 o 
   0  14   0       65.00       76.37     13.25 o 
   1  14   0        0.58        2.56      1.09 o 
   2   0   1     3067.68     2719.73    111.96 o 
   3   0   1      534.42      488.90     21.45 o 
   4   0   1       51.75       53.27      2.44 o 
   5   0   1      225.84      250.76      9.02 o 
   6   0   1        1.07        1.05      0.25 o 
   7   0   1      335.24      352.57     24.25 o 
   8   0   1       23.51       21.34      1.93 o 
   9   0   1       13.18       15.29      1.46 o 
  -9   1   1       61.01       58.28      6.36 o 
  -8   1   1       63.26       62.40      4.89 o 
  -7   1   1        8.59       10.28      1.15 o 
  -6   1   1        9.71        9.44      1.18 o 
  -5   1   1      396.21      365.78     15.34 o 
  -4   1   1      421.82      417.20     13.99 o 
  -3   1   1      225.11      218.12      8.45 o 
  -2   1   1     1583.72     1450.70     51.40 o 
   2   1   1     1592.15     1445.07     53.53 o 
   3   1   1      226.96      208.20      7.51 o 
   4   1   1      419.98      409.04     16.34 o 
   5   1   1      391.82      367.35     15.21 o 
   6   1   1        8.98        9.04      0.87 o 
   7   1   1        9.03       10.05      0.60 o 
   8   1   1       62.79       61.75      4.09 o 
   9   1   1       61.37       58.72     10.36 o 
  -9   2   1       93.34      101.03     18.40 o 
  -8   2   1       18.70       16.65      1.30 o 
  -7   2   1      842.63      913.01     36.24 o 
  -6   2   1       59.00       58.28      3.53 o 
  -5   2   1       77.48       83.29      4.07 o 
  -4   2   1     1753.30     1765.68     63.47 o 
  -3   2   1       31.67       33.90      2.13 o 
  -2   2   1     1187.65     1132.22     48.47 o 
  -1   2   1     3322.44     2912.55    114.02 o 
   1   2   1     3278.38     2933.36     69.18 o 
   2   2   1     1185.88     1151.07     44.01 o 
   3   2   1       35.50       33.64      2.15 o 
   4   2   1     1768.52     1785.74     63.34 o 
   5   2   1       73.65       75.47      3.13 o 
   6   2   1       59.72       62.37      4.04 o 
   7   2   1      840.65      921.11     68.23 o 
   8   2   1       19.06       15.60      1.35 o 
   9   2   1       93.99      100.37      8.98 o 
  -9   3   1        4.25        3.35      0.73 o 
  -8   3   1       19.19       15.19      1.27 o 
  -7   3   1       50.80       55.01      3.71 o 
  -6   3   1      437.27      440.98     14.30 o 
  -5   3   1      388.12      372.76      9.76 o 
  -4   3   1       80.46       98.64      3.98 o 
  -3   3   1     1287.85     1320.72     42.72 o 
  -2   3   1     3290.79     3154.88     86.05 o 
  -1   3   1     2272.24     2014.26     95.55 o 
   0   3   1     1533.52     1197.66     33.60 o 
   1   3   1     2271.95     2086.48     55.56 o 
   2   3   1     3308.40     3208.96    132.21 o 
   3   3   1     1268.57     1313.31     65.21 o 
   4   3   1       80.29       87.84      4.67 o 
   5   3   1      389.33      369.27     12.65 o 
   6   3   1      442.76      450.93     18.73 o 
   7   3   1       50.20       45.83      2.88 o 
   8   3   1       19.45       16.25      1.47 o 
   9   3   1        4.29        3.10      0.62 o 
  -9   4   1       49.05       42.21      4.30 o 
  -8   4   1      116.74      117.78     11.37 o 
  -7   4   1      214.68      215.79      9.91 o 
  -6   4   1       30.68       36.03      2.19 o 
  -5   4   1      297.15      298.61     17.83 o 
  -4   4   1      849.24      855.29     29.39 o 
  -3   4   1       25.76       24.95      1.39 o 
  -2   4   1      784.17      771.01     21.65 o 
  -1   4   1      472.03      386.31     11.87 o 
   0   4   1       10.52        2.43      0.59 o 
   1   4   1      477.33      347.89      2.73 o 
   2   4   1      782.35      790.02     14.16 o 
   3   4   1       24.62       28.30      2.26 o 
   4   4   1      846.33      873.46     47.02 o 
   5   4   1      298.54      300.21     13.84 o 
   6   4   1       29.98       32.72      2.01 o 
   7   4   1      215.54      212.48     12.49 o 
   8   4   1      116.44      114.59     11.92 o 
   9   4   1       48.83       38.29      6.73 o 
  -9   5   1       30.34       33.97      4.73 o 
  -8   5   1       14.29       13.50      1.39 o 
  -7   5   1        4.62        3.52      1.18 o 
  -6   5   1      559.86      591.92     29.68 o 
  -5   5   1       50.42       50.60      3.45 o 
  -4   5   1       61.22       63.24      2.47 o 
  -3   5   1      376.16      435.75      7.32 o 
  -2   5   1      767.18      685.65     36.48 o 
  -1   5   1      308.57      304.79     11.98 o 
   0   5   1     1332.58     1182.65     15.33 o 
   1   5   1      306.00      288.73      9.91 o 
   2   5   1      748.59      672.30     27.38 o 
   3   5   1      378.24      401.59     17.35 o 
   4   5   1       62.03       58.86      3.56 o 
   5   5   1       49.64       46.02      2.15 o 
   6   5   1      556.53      593.88     41.46 o 
   7   5   1        4.64        3.39      0.57 o 
   8   5   1       13.67       10.05      1.31 o 
   9   5   1       30.55       23.31      3.98 o 
  -8   6   1       97.86      105.60      9.81 o 
  -7   6   1        2.95        3.36      0.47 o 
  -6   6   1        8.87        9.07      0.57 o 
  -5   6   1      110.06      105.78      6.50 o 
  -4   6   1     1236.26     1369.03     20.70 o 
  -3   6   1      150.82      154.08      6.30 o 
  -2   6   1      305.69      336.41      6.44 o 
  -1   6   1      760.09      728.83     28.51 o 
   0   6   1      984.57      830.67     15.38 o 
   1   6   1      761.88      713.72     20.64 o 
   2   6   1      306.79      340.39      8.39 o 
   3   6   1      150.71      157.48      8.07 o 
   4   6   1     1252.56     1255.94     49.06 o 
   5   6   1      109.47      101.26      6.00 o 
   6   6   1        8.74        8.70      1.15 o 
   7   6   1        2.82        3.84      0.80 o 
   8   6   1       97.86      114.11      9.88 o 
  -8   7   1        7.50        5.93      1.51 o 
  -7   7   1        5.76        7.42      1.11 o 
  -6   7   1      197.43      219.86     15.45 o 
  -5   7   1       50.43       60.78      4.24 o 
  -4   7   1      370.31      364.14     24.01 o 
  -3   7   1       63.31       58.94      7.36 o 
  -2   7   1      188.80      165.62      4.92 o 
  -1   7   1       21.01       15.03      1.09 o 
   0   7   1        3.72        3.00      0.49 o 
   1   7   1       22.03       18.24      1.33 o 
   2   7   1      190.15      156.84      7.34 o 
   3   7   1       65.09       56.57      8.77 o 
   4   7   1      369.15      378.63     17.73 o 
   5   7   1       51.11       58.80      4.24 o 
   6   7   1      194.81      202.85     12.05 o 
   7   7   1        5.98        8.70      1.07 o 
   8   7   1        7.70        8.06      1.69 o 
  -8   8   1       33.34       26.71      5.30 o 
  -7   8   1       80.97       87.95      6.86 o 
  -6   8   1       15.89       19.37      2.07 o 
  -5   8   1       88.49       87.69      5.59 o 
  -4   8   1      219.92      232.87      9.93 o 
  -3   8   1      184.37      170.09     10.91 o 
  -2   8   1      149.22      140.40      8.52 o 
  -1   8   1      255.54      231.31      3.65 o 
   0   8   1      132.28      109.31      2.71 o 
   1   8   1      255.31      227.68      5.89 o 
   2   8   1      149.30      142.39      5.52 o 
   3   8   1      190.51      179.52      8.83 o 
   4   8   1      217.69      208.76     14.56 o 
   5   8   1       91.06      103.38      6.15 o 
   6   8   1       15.92       20.38      1.94 o 
   7   8   1       80.54      101.81      7.69 o 
   8   8   1       32.55       26.80      3.97 o 
  -7   9   1       22.55       25.07      2.37 o 
  -6   9   1       19.74       16.77      2.17 o 
  -5   9   1       21.94       23.53      2.66 o 
  -4   9   1       66.74       74.13      5.20 o 
  -3   9   1      792.15      835.16     53.41 o 
  -2   9   1      390.48      351.91     28.28 o 
  -1   9   1       53.90       53.62      2.43 o 
   0   9   1       65.69       69.74      4.35 o 
   1   9   1       55.61       48.41      2.99 o 
   2   9   1      389.52      352.86      9.47 o 
   3   9   1      793.79      857.86     76.62 o 
   4   9   1       66.36       68.48      5.76 o 
   5   9   1       21.70       24.00      1.91 o 
   6   9   1       20.34       18.04      2.89 o 
   7   9   1       22.30       22.01      2.36 o 
  -7  10   1      103.36      109.77      7.60 o 
  -6  10   1        9.55       12.74      1.56 o 
  -5  10   1        1.44        2.20      0.75 o 
  -4  10   1       68.08       74.09      6.49 o 
  -3  10   1       83.21       94.62      6.71 o 
  -2  10   1       20.85       16.89      1.94 o 
  -1  10   1      216.88      225.53      4.89 o 
   0  10   1      552.23      560.94      9.00 o 
   1  10   1      214.67      210.06      5.30 o 
   2  10   1       20.80       15.50      1.96 o 
   3  10   1       82.75       95.05      9.09 o 
   4  10   1       67.69       78.49      7.58 o 
   5  10   1        1.35        0.82      0.79 o 
   6  10   1        9.57       10.95      1.49 o 
   7  10   1      102.00       99.32      7.95 o 
  -6  11   1        4.86        5.91      1.64 o 
  -5  11   1       56.40       57.94      5.17 o 
  -4  11   1        8.42        8.36      1.42 o 
  -3  11   1      174.73      178.61     10.09 o 
  -2  11   1       27.46       25.88      2.94 o 
  -1  11   1      207.15      210.22      4.23 o 
   0  11   1        5.28        5.85      1.26 o 
   1  11   1      204.76      200.90      7.15 o 
   2  11   1       27.40       26.97      3.82 o 
   3  11   1      176.64      192.13     22.72 o 
   4  11   1        8.56        7.59      1.15 o 
   5  11   1       57.90       69.33      5.57 o 
   6  11   1        4.87        4.99      0.94 o 
  -5  12   1       40.42       37.04      3.56 o 
  -4  12   1       36.58       36.99      3.73 o 
  -3  12   1      103.80      120.34      6.77 o 
  -2  12   1       13.83       12.30      1.51 o 
  -1  12   1      141.66      150.83      5.35 o 
   0  12   1       63.41       40.90      9.22 o 
   1  12   1      142.72      141.77      9.25 o 
   2  12   1       13.72       12.01      1.76 o 
   3  12   1      104.07      111.34     10.35 o 
   4  12   1       37.15       37.65      4.04 o 
   5  12   1       40.86       47.43      5.93 o 
  -4  13   1       20.12       21.07      2.67 o 
  -3  13   1       28.90       27.94      2.06 o 
  -2  13   1       10.28       10.08      1.85 o 
  -1  13   1       62.33       67.95      8.74 o 
   0  13   1       22.62       24.26      1.76 o 
   1  13   1       63.69       72.57      7.05 o 
   2  13   1       10.40        8.73      0.99 o 
   3  13   1       28.75       29.98      2.20 o 
   4  13   1       20.02       23.06      2.50 o 
  -1  14   1       20.73       26.86      3.52 o 
   0  14   1       18.47       19.43      2.10 o 
   1  14   1       20.48       26.79      2.41 o 
   2   0   2     1763.29     1670.24     60.10 o 
   3   0   2      411.18      358.81     15.28 o 
   4   0   2       74.01       95.68      3.58 o 
   5   0   2       38.49       40.50      2.33 o 
   6   0   2       19.59       17.34      1.18 o 
   7   0   2        0.27        1.43      0.53 o 
   8   0   2       40.34       35.22      5.32 o 
   9   0   2       22.95       19.11      2.21 o 
  -9   1   2       23.08       27.90      4.41 o 
  -8   1   2      130.78      133.53     10.19 o 
  -7   1   2       48.83       52.13      3.03 o 
  -6   1   2      387.94      416.35     14.11 o 
  -5   1   2      856.55      877.42     33.13 o 
  -4   1   2      157.90      155.75      6.83 o 
  -3   1   2      960.47     1026.76     41.18 o 
  -2   1   2     1600.69     1456.37     50.64 o 
  -1   1   2     1532.36     1437.36    209.93 o 
   1   1   2     1529.46     1429.79     53.85 o 
   2   1   2     1642.55     1503.47     69.02 o 
   3   1   2      964.69      995.65     46.90 o 
   4   1   2      156.03      151.05      4.33 o 
   5   1   2      858.43      842.58     26.95 o 
   6   1   2      392.40      419.42     15.93 o 
   7   1   2       48.14       43.44      5.59 o 
   8   1   2      132.00      137.16      9.42 o 
   9   1   2       22.67       22.29      3.81 o 
  -8   2   2       73.41       87.25      4.74 o 
  -7   2   2       16.80       16.82      1.12 o 
  -6   2   2      196.00      202.72      7.82 o 
  -5   2   2       94.44      104.54      4.43 o 
  -4   2   2      406.34      386.16     16.33 o 
  -3   2   2      845.42      780.04     31.81 o 
  -2   2   2      733.15      646.76     16.74 o 
  -1   2   2      924.35      768.24     33.20 o 
   0   2   2     9936.84     8858.82    347.66 o 
   1   2   2      919.42      767.14     24.17 o 
   2   2   2      735.94      668.96     26.99 o 
   3   2   2      851.57      787.69     30.61 o 
   4   2   2      406.77      366.32     12.37 o 
   5   2   2       95.39      108.03      4.92 o 
   6   2   2      196.16      194.19     10.01 o 
   7   2   2       17.06       15.43      1.67 o 
   8   2   2       75.44       89.12      5.66 o 
   9   2   2        4.88        3.08      1.39 o 
  -9   3   2       17.91       18.29      5.09 o 
  -8   3   2       14.18       10.59      1.79 o 
  -7   3   2       50.22       50.25      3.32 o 
  -6   3   2      414.44      423.34     18.03 o 
  -5   3   2      425.31      440.46     19.16 o 
  -4   3   2      407.99      399.84     17.53 o 
  -3   3   2        4.70        4.65      0.36 o 
  -2   3   2      663.17      687.15     19.85 o 
  -1   3   2      392.20      330.32     22.34 o 
   0   3   2     1204.29     1075.18     15.47 o 
   1   3   2      405.48      358.40      6.78 o 
   2   3   2      642.70      669.72     24.89 o 
   3   3   2        6.00        4.94      0.44 o 
   4   3   2      406.58      399.12     19.31 o 
   5   3   2      426.65      435.14     15.69 o 
   6   3   2      410.94      399.03     15.29 o 
   7   3   2       49.31       51.17      4.04 o 
   8   3   2       13.69       11.88      0.87 o 
   9   3   2       17.76       11.00      1.83 o 
  -9   4   2       25.30       23.26      3.13 o 
  -8   4   2        9.23        8.16      1.05 o 
  -7   4   2      236.58      256.28     13.63 o 
  -6   4   2       98.34      107.69      6.88 o 
  -5   4   2      367.55      389.52     14.47 o 
  -4   4   2       85.67       65.55      2.63 o 
  -3   4   2     1362.01     1347.62     41.66 o 
  -2   4   2      282.90      333.44     16.28 o 
  -1   4   2     2129.01     2094.64     53.55 o 
   0   4   2       30.71       24.90      1.97 o 
   1   4   2     2096.91     2014.45     64.76 o 
   2   4   2      284.67      327.53     10.13 o 
   3   4   2     1357.62     1409.42     55.74 o 
   4   4   2       84.44       68.69      4.50 o 
   5   4   2      364.98      377.89     17.40 o 
   6   4   2       97.35      106.84      6.48 o 
   7   4   2      231.06      253.61     14.39 o 
   8   4   2        8.43        7.06      0.62 o 
   9   4   2       26.34       23.40      3.80 o 
  -9   5   2       67.64       69.77     14.83 o 
  -8   5   2        3.09        1.38      0.44 o 
  -7   5   2      194.26      198.55      9.55 o 
  -6   5   2      110.72      106.02      4.86 o 
  -5   5   2     1018.91     1106.76     35.10 o 
  -4   5   2       74.66       82.25      2.56 o 
  -3   5   2       22.01       34.64      3.04 o 
  -2   5   2      130.06      143.20      7.95 o 
  -1   5   2      201.03      165.65      3.46 o 
   0   5   2       93.18      124.22      1.87 o 
   1   5   2      212.63      161.51      8.70 o 
   2   5   2      130.17      139.91      5.75 o 
   3   5   2       19.29       25.33      3.35 o 
   4   5   2       73.73       80.26      4.51 o 
   5   5   2     1021.57     1072.75     40.79 o 
   6   5   2      111.00      106.96      8.97 o 
   7   5   2      194.36      194.09     11.85 o 
   8   5   2        3.20        2.11      0.42 o 
   9   5   2       67.19       50.75      9.09 o 
  -8   6   2        4.41        4.26      1.61 o 
  -7   6   2       27.34       23.86      2.02 o 
  -6   6   2       31.68       28.04      3.72 o 
  -5   6   2     1218.61     1315.04     37.70 o 
  -4   6   2       13.57       18.50      2.59 o 
  -3   6   2      748.56      738.50     27.50 o 
  -2   6   2       45.18       39.27      1.86 o 
  -1   6   2       14.89       17.60      1.49 o 
   0   6   2        0.18        2.20      1.21 o 
   1   6   2       12.93       13.96      1.00 o 
   2   6   2       44.74       44.03      4.38 o 
   3   6   2      763.90      741.94     33.50 o 
   4   6   2       13.38       16.52      0.85 o 
   5   6   2     1228.85     1341.56     42.03 o 
   6   6   2       31.11       26.82      1.38 o 
   7   6   2       26.62       23.73      1.46 o 
   8   6   2        4.37        3.43      0.97 o 
  -8   7   2       23.56       21.20      2.10 o 
  -7   7   2       55.92       53.49      4.23 o 
  -6   7   2       44.46       51.87      3.29 o 
  -5   7   2      425.00      499.63     24.24 o 
  -4   7   2      249.56      258.87     12.30 o 
  -3   7   2       75.73       56.68      2.78 o 
  -2   7   2       14.23       17.65      1.34 o 
  -1   7   2      173.55      177.19      5.55 o 
   0   7   2      684.74      654.05     15.65 o 
   1   7   2      169.04      166.37      4.86 o 
   2   7   2       12.78       13.54      1.00 o 
   3   7   2       80.69       59.59      5.83 o 
   4   7   2      248.09      253.26      9.97 o 
   5   7   2      426.65      425.41     24.87 o 
   6   7   2       43.77       45.06      2.99 o 
   7   7   2       55.80       53.27      8.57 o 
   8   7   2       23.19       26.78      2.80 o 
  -8   8   2       89.46       84.61     10.01 o 
  -7   8   2      151.69      187.58     13.67 o 
  -6   8   2       28.78       23.79      2.24 o 
  -5   8   2       51.75       45.08      9.15 o 
  -4   8   2      376.79      398.36     27.26 o 
  -3   8   2       77.33       85.46      5.18 o 
  -2   8   2      611.71      593.04     16.54 o 
  -1   8   2       25.08       25.99      1.44 o 
   0   8   2      369.22      337.33      5.73 o 
   1   8   2       22.67       21.59      2.65 o 
   2   8   2      613.98      581.56     38.17 o 
   3   8   2       73.18       76.55     17.93 o 
   4   8   2      385.49      420.82     33.42 o 
   5   8   2       50.58       51.57      3.65 o 
   6   8   2       28.71       26.68      2.59 o 
   7   8   2      150.67      175.10     16.96 o 
   8   8   2       88.78       75.55     11.26 o 
  -7   9   2       12.18       10.83      1.29 o 
  -6   9   2       91.46      107.20      4.46 o 
  -5   9   2       95.40      101.89      5.32 o 
  -4   9   2        4.61        4.94      1.89 o 
  -3   9   2       67.37       68.31      6.64 o 
  -2   9   2      311.09      292.72     20.83 o 
  -1   9   2      226.11      231.72      6.58 o 
   0   9   2        0.14        2.36      0.67 o 
   1   9   2      224.81      219.44      6.03 o 
   2   9   2      307.17      290.26     23.90 o 
   3   9   2       67.68       59.22     16.03 o 
   4   9   2        4.79        4.90      0.58 o 
   5   9   2       96.49      104.71      7.27 o 
   6   9   2       90.08      107.95     14.79 o 
   7   9   2       11.89        5.18      2.27 o 
  -6  10   2       49.14       45.00      3.43 o 
  -5  10   2        4.14        3.31      1.14 o 
  -4  10   2       27.00       27.44      3.29 o 
  -3  10   2       78.75       75.68      5.04 o 
  -2  10   2      125.60      108.97      7.60 o 
  -1  10   2       49.70       46.00      1.77 o 
   0  10   2      265.96      231.18     11.73 o 
   1  10   2       50.98       43.91      4.50 o 
   2  10   2      125.52      102.27      8.13 o 
   3  10   2       77.68       87.73      6.82 o 
   4  10   2       26.46       23.37      2.73 o 
   5  10   2        3.80        3.96      0.83 o 
   6  10   2       49.27       49.86      4.16 o 
  -6  11   2       95.90      100.12      7.10 o 
  -5  11   2        4.98        5.94      1.02 o 
  -4  11   2       34.94       40.20      3.07 o 
  -3  11   2       73.66       81.21      7.49 o 
  -2  11   2      135.54      120.76      8.08 o 
  -1  11   2        3.71        3.76      0.48 o 
   0  11   2       64.74       56.69      3.03 o 
   1  11   2        3.74        3.05      0.35 o 
   2  11   2      136.21      126.36      5.54 o 
   3  11   2       74.08       98.59     10.86 o 
   4  11   2       34.86       41.78      5.93 o 
   5  11   2        5.07        4.94      0.90 o 
   6  11   2       97.28       94.83      7.05 o 
  -5  12   2       14.38       14.06      2.58 o 
  -4  12   2      160.28      181.37      8.54 o 
  -3  12   2       14.55       14.32      1.37 o 
  -2  12   2       54.34       54.23      3.29 o 
  -1  12   2       52.04       56.57      3.96 o 
   0  12   2      409.74      459.50     17.58 o 
   1  12   2       52.60       57.75      4.85 o 
   2  12   2       54.13       49.89      8.60 o 
   3  12   2       14.57       20.20      4.17 o 
   4  12   2      161.22      194.53     18.56 o 
   5  12   2       14.51       15.92      2.06 o 
  -3  13   2        0.53        1.80      0.55 o 
  -2  13   2       86.44       80.88      6.16 o 
  -1  13   2       22.21       20.96      2.75 o 
   0  13   2       36.18       34.81      2.76 o 
   1  13   2       21.44       22.85      1.89 o 
   2  13   2       86.23      106.58      7.77 o 
   3  13   2        0.60        3.91      1.51 o 
  -1  14   2       26.73       25.07      2.21 o 
   0  14   2        1.67        5.90      2.71 o 
   1  14   2       27.12       32.61      3.99 o 
   1   0   3     2301.10     2229.06     60.06 o 
   2   0   3       58.32       58.92      1.69 o 
   3   0   3      141.81      130.04      4.47 o 
   4   0   3        0.27        0.76      0.45 o 
   5   0   3       13.82       13.58      0.89 o 
   6   0   3      220.19      222.73      9.87 o 
   7   0   3      790.88      819.50     43.15 o 
   8   0   3       53.83       51.17      5.81 o 
   9   0   3      123.74      138.83     31.94 o 
  -9   1   3       91.77       82.70     10.73 o 
  -8   1   3       22.83       27.35      2.60 o 
  -7   1   3       17.29       13.74      1.59 o 
  -6   1   3       52.69       61.19      2.90 o 
  -5   1   3      506.16      493.06     16.96 o 
  -4   1   3      107.75      108.00      3.27 o 
  -3   1   3      884.33      863.96     33.20 o 
  -2   1   3      263.31      220.98     10.04 o 
  -1   1   3     3127.30     2908.98    113.17 o 
   0   1   3      492.55      526.43     31.59 o 
   1   1   3     3100.06     2895.32     66.35 o 
   2   1   3      261.57      199.85      7.90 o 
   3   1   3      864.47      826.03     27.14 o 
   4   1   3      105.57      107.25      3.94 o 
   5   1   3      509.05      486.70     17.19 o 
   6   1   3       52.47       52.09      3.33 o 
   7   1   3       16.55       15.02      1.34 o 
   8   1   3       22.60       21.63      1.78 o 
   9   1   3       92.07       80.50      7.12 o 
  -9   2   3       89.35       93.84     11.84 o 
  -8   2   3      103.13      108.29     12.95 o 
  -7   2   3      788.52      844.51     29.47 o 
  -6   2   3      164.94      164.09      4.98 o 
  -5   2   3        8.03        7.90      0.72 o 
  -4   2   3      569.50      592.41     23.18 o 
  -3   2   3       44.58       39.74      1.87 o 
  -2   2   3     2161.54     2096.56     85.72 o 
  -1   2   3      108.30      102.93      6.00 o 
   0   2   3     4419.00     4464.22    199.04 o 
   1   2   3      100.88       98.67      1.85 o 
   2   2   3     2155.60     2198.24     89.03 o 
   3   2   3       47.38       45.16      4.87 o 
   4   2   3      575.52      613.95     21.21 o 
   5   2   3        6.70        7.22      0.43 o 
   6   2   3      166.11      159.21     10.62 o 
   7   2   3      790.25      822.64     48.00 o 
   8   2   3      104.19      115.62      9.20 o 
   9   2   3       90.06       71.42      8.01 o 
  -9   3   3       31.03       24.48      5.87 o 
  -8   3   3        1.29        1.95      0.33 o 
  -7   3   3      163.03      188.23      8.66 o 
  -6   3   3      166.31      180.33     10.77 o 
  -5   3   3       94.23       89.87      2.79 o 
  -4   3   3      316.00      355.44     11.91 o 
  -3   3   3      817.23      802.74     25.10 o 
  -2   3   3     6090.21     6051.51    212.13 o 
  -1   3   3       99.72      100.92      6.38 o 
   0   3   3       29.09       29.55      1.88 o 
   1   3   3       95.56       96.99      1.56 o 
   2   3   3     6039.53     5931.32    182.25 o 
   3   3   3      803.20      839.62     33.44 o 
   4   3   3      319.18      342.21     15.05 o 
   5   3   3       89.55       88.88      5.42 o 
   6   3   3      161.79      147.35      5.97 o 
   7   3   3      163.28      193.65     11.84 o 
   8   3   3        1.20        3.51      0.51 o 
   9   3   3       30.15       23.56      3.68 o 
  -9   4   3       27.66       30.69      4.88 o 
  -8   4   3       82.88       75.57      5.26 o 
  -7   4   3       58.17       48.26      2.21 o 
  -6   4   3      338.01      333.85     14.17 o 
  -5   4   3      273.20      277.46      9.62 o 
  -4   4   3     1175.56     1176.87     36.59 o 
  -3   4   3      123.41      133.43      4.00 o 
  -2   4   3     2960.34     3057.27    167.33 o 
  -1   4   3       20.59       21.86      1.16 o 
   0   4   3       82.70       47.31      4.40 o 
   1   4   3       21.66       24.08      0.85 o 
   2   4   3     2956.50     3056.02     77.44 o 
   3   4   3      122.25      126.33      4.92 o 
   4   4   3     1160.21     1182.73     47.47 o 
   5   4   3      272.80      271.63     13.13 o 
   6   4   3      338.27      316.43     18.04 o 
   7   4   3       57.06       49.00      2.60 o 
   8   4   3       82.34       72.83      9.16 o 
   9   4   3       27.27       26.07      3.32 o 
  -9   5   3        3.23        3.95      1.01 o 
  -8   5   3       19.88       21.52      4.60 o 
  -7   5   3        0.72        0.88      0.32 o 
  -6   5   3      499.72      571.75     22.34 o 
  -5   5   3      299.44      288.64      8.78 o 
  -4   5   3       42.94       41.24      1.76 o 
  -3   5   3      984.40      994.03     36.28 o 
  -2   5   3      865.72      862.12     27.58 o 
  -1   5   3      100.48      104.77      2.48 o 
   0   5   3      690.35      716.30     17.89 o 
   1   5   3      102.60       97.37      1.86 o 
   2   5   3      845.34      790.78     21.44 o 
   3   5   3      989.32     1018.65     39.73 o 
   4   5   3       44.05       42.72      2.77 o 
   5   5   3      300.72      280.76     12.07 o 
   6   5   3      497.15      543.38     42.94 o 
   7   5   3        0.76        1.39      0.98 o 
   8   5   3       19.10       17.60      2.98 o 
   9   5   3        3.36        4.41      1.47 o 
  -8   6   3       85.00       63.23      6.42 o 
  -7   6   3       26.60       19.42      1.36 o 
  -6   6   3       49.73       50.05      3.94 o 
  -5   6   3      249.26      235.82      6.29 o 
  -4   6   3     1267.28     1344.27     47.94 o 
  -3   6   3       64.89       61.81      4.84 o 
  -2   6   3       94.46       93.68      2.78 o 
  -1   6   3      492.57      456.92     13.99 o 
   0   6   3      184.66      162.87      5.08 o 
   1   6   3      489.41      430.02     13.58 o 
   2   6   3       93.99       84.77      3.19 o 
   3   6   3       64.08       65.60      3.77 o 
   4   6   3     1275.69     1373.72     59.84 o 
   5   6   3      247.49      252.68     11.40 o 
   6   6   3       49.63       48.51      2.51 o 
   7   6   3       26.19       22.89      1.94 o 
   8   6   3       84.08       71.16      7.05 o 
  -8   7   3        4.51        3.24      0.78 o 
  -7   7   3        1.05        2.09      0.87 o 
  -6   7   3      281.65      315.12     15.85 o 
  -5   7   3       35.44       36.14      3.73 o 
  -4   7   3      111.97      107.75     10.93 o 
  -3   7   3      201.08      191.90      9.78 o 
  -2   7   3      363.59      335.65     37.62 o 
  -1   7   3      149.51      148.73      4.48 o 
   0   7   3        0.14        1.83      0.45 o 
   1   7   3      153.13      146.27      5.69 o 
   2   7   3      365.13      329.17     25.37 o 
   3   7   3      202.36      185.94      7.62 o 
   4   7   3      110.79      108.05      5.29 o 
   5   7   3       37.23       35.11      2.67 o 
   6   7   3      278.01      264.26     13.75 o 
   7   7   3        0.92        2.23      0.49 o 
   8   7   3        4.79        7.25      2.71 o 
  -8   8   3       22.96       19.11      1.71 o 
  -7   8   3       54.88       64.60      9.13 o 
  -6   8   3        2.93        2.64      0.90 o 
  -5   8   3        2.45        3.92      0.86 o 
  -4   8   3      220.46      208.89      9.59 o 
  -3   8   3       66.92       62.89      7.79 o 
  -2   8   3        7.56        9.85      1.39 o 
  -1   8   3      728.97      709.76     18.96 o 
   0   8   3      118.94      102.58      4.81 o 
   1   8   3      725.67      678.12     19.28 o 
   2   8   3        7.43        8.40      1.89 o 
   3   8   3       69.41       57.17      7.80 o 
   4   8   3      224.62      203.68     15.27 o 
   5   8   3        2.88        2.05      0.76 o 
   6   8   3        3.09        2.86      1.21 o 
   7   8   3       53.81       57.39      4.49 o 
   8   8   3       22.79       20.33      5.74 o 
  -7   9   3       20.13       19.56      1.82 o 
  -6   9   3      109.13      108.97      7.15 o 
  -5   9   3       24.48       31.43      2.57 o 
  -4   9   3        4.08        7.47      1.03 o 
  -3   9   3      552.23      561.94     13.24 o 
  -2   9   3       32.79       29.76      3.47 o 
  -1   9   3      416.08      440.24     13.27 o 
   0   9   3       78.33       74.11      3.55 o 
   1   9   3      415.44      425.97      9.68 o 
   2   9   3       31.34       29.60      2.97 o 
   3   9   3      554.40      534.27     45.86 o 
   4   9   3        3.98        5.23      0.69 o 
   5   9   3       22.56       24.67      4.04 o 
   6   9   3      109.50      118.83      9.62 o 
   7   9   3       19.28       16.61      2.14 o 
  -6  10   3        6.92        7.37      1.05 o 
  -5  10   3        5.82        6.00      2.15 o 
  -4  10   3       46.08       42.67      5.21 o 
  -3  10   3       20.92       27.30      2.34 o 
  -2  10   3      256.36      267.99     15.86 o 
  -1  10   3      197.29      192.20      4.68 o 
   0  10   3      395.02      413.38     13.45 o 
   1  10   3      197.13      183.99     15.58 o 
   2  10   3      256.28      265.52     16.50 o 
   3  10   3       20.10       25.74      4.55 o 
   4  10   3       46.34       45.92      5.38 o 
   5  10   3        5.45        4.60      1.05 o 
   6  10   3        6.98        8.19      1.19 o 
  -6  11   3        5.71        4.69      1.05 o 
  -5  11   3      137.05      161.16      9.41 o 
  -4  11   3       16.28       14.96      1.88 o 
  -3  11   3       61.36       54.17      5.58 o 
  -2  11   3       33.11       30.01      3.73 o 
  -1  11   3       47.65       48.42      2.38 o 
   0  11   3       40.34       39.61      3.50 o 
   1  11   3       44.49       41.15      4.45 o 
   2  11   3       33.11       27.32      4.14 o 
   3  11   3       62.45       51.53     12.50 o 
   4  11   3       16.79       20.56      2.98 o 
   5  11   3      140.63      187.24     29.41 o 
   6  11   3        5.72        5.10      0.85 o 
  -5  12   3       25.85       18.61      3.30 o 
  -4  12   3       33.06       33.78      3.11 o 
  -3  12   3       87.87       82.81      5.48 o 
  -2  12   3       27.05       25.02      2.49 o 
  -1  12   3      266.57      293.14     12.62 o 
   0  12   3        5.09        6.62      2.65 o 
   1  12   3      267.45      295.50     14.58 o 
   2  12   3       26.62       22.91      7.89 o 
   3  12   3       87.36       86.22     13.00 o 
   4  12   3       33.14       37.63      3.61 o 
   5  12   3       25.71       26.13      3.03 o 
  -3  13   3       13.45       12.66      2.72 o 
  -2  13   3       12.27       15.15      1.60 o 
  -1  13   3       54.86       54.35     11.11 o 
   0  13   3       59.68       64.79      4.50 o 
   1  13   3       53.76       61.66      5.96 o 
   2  13   3       11.77       16.65      2.42 o 
   3  13   3       13.67       11.99      2.40 o 
  -1  14   3       10.66       11.08      1.30 o 
   0  14   3       23.72       17.80      2.78 o 
   1  14   3        9.87       10.87      1.29 o 
   0   0   4     6091.29     6477.13    580.80 o 
   1   0   4     6842.53     6554.16    229.24 o 
   2   0   4      828.33      860.30     29.58 o 
   3   0   4        6.04        8.61      0.64 o 
   4   0   4      816.79      750.60     25.44 o 
   5   0   4       14.98       13.13      0.98 o 
   6   0   4       20.57       20.03      2.52 o 
   7   0   4      102.52       98.89      4.32 o 
   8   0   4      225.70      264.87     14.61 o 
   9   0   4        4.92        4.27      1.19 o 
  -9   1   4       32.71       30.55      1.99 o 
  -8   1   4       54.16       52.77      4.43 o 
  -7   1   4       25.14       21.58      0.97 o 
  -6   1   4      522.99      536.90     18.12 o 
  -5   1   4      639.82      649.73     22.74 o 
  -4   1   4       46.77       50.61      4.26 o 
  -3   1   4      889.61      914.69     34.69 o 
  -2   1   4     1930.39     1956.79     65.68 o 
  -1   1   4      852.46      867.12     41.17 o 
   0   1   4      216.22      222.59      9.93 o 
   1   1   4      855.54      833.41     26.16 o 
   2   1   4     1899.43     1897.49     71.05 o 
   3   1   4      885.65      882.59     36.69 o 
   4   1   4       46.33       56.02      3.44 o 
   5   1   4      642.59      660.92     20.00 o 
   6   1   4      509.86      514.92     21.89 o 
   7   1   4       24.89       24.96      2.96 o 
   8   1   4       54.28       49.83      3.57 o 
   9   1   4       32.57       27.21      4.00 o 
  -9   2   4       13.88       11.80      2.22 o 
  -8   2   4       37.37       37.83      2.99 o 
  -7   2   4      103.24      106.70      7.99 o 
  -6   2   4      248.78      248.62      6.17 o 
  -5   2   4      252.92      253.54      9.80 o 
  -4   2   4      464.74      531.06     18.48 o 
  -3   2   4     1447.64     1511.49     48.06 o 
  -2   2   4       31.32       33.13      1.24 o 
  -1   2   4      233.59      268.31      8.77 o 
   0   2   4     7894.91     7796.98    373.77 o 
   1   2   4      228.16      263.97      7.14 o 
   2   2   4       31.42       35.37      2.30 o 
   3   2   4     1441.56     1508.33     59.95 o 
   4   2   4      446.94      520.62     19.23 o 
   5   2   4      255.71      245.33     10.59 o 
   6   2   4      250.78      232.81      9.82 o 
   7   2   4      104.83      110.11      6.31 o 
   8   2   4       38.55       32.09      2.54 o 
   9   2   4       14.44       12.47      1.54 o 
  -9   3   4       27.34       36.11      4.36 o 
  -8   3   4       72.59       70.52      8.62 o 
  -7   3   4      138.44      132.40      5.96 o 
  -6   3   4      109.50      122.13      4.85 o 
  -5   3   4      429.15      460.89     20.25 o 
  -4   3   4      180.49      178.06      5.18 o 
  -3   3   4      460.68      403.33     13.04 o 
  -2   3   4     2947.46     2754.44    105.75 o 
  -1   3   4     2302.70     2245.79    130.57 o 
   0   3   4      870.62      815.13     41.27 o 
   1   3   4     2291.98     2262.94     64.25 o 
   2   3   4     2963.56     2756.89     64.93 o 
   3   3   4      459.25      389.15     15.42 o 
   4   3   4      177.87      179.28      6.89 o 
   5   3   4      427.76      450.86     19.75 o 
   6   3   4      110.54      110.41      6.24 o 
   7   3   4      136.07      125.10      9.63 o 
   8   3   4       72.21       76.86      8.19 o 
   9   3   4       27.53       27.21      3.15 o 
  -9   4   4       12.78       11.87      2.78 o 
  -8   4   4       20.25       17.21      2.18 o 
  -7   4   4      106.94      107.46      7.16 o 
  -6   4   4      158.58      157.83      5.31 o 
  -5   4   4      360.54      385.83     11.31 o 
  -4   4   4      161.28      140.25      1.93 o 
  -3   4   4      815.29      855.47     25.14 o 
  -2   4   4      713.22      785.82     61.71 o 
  -1   4   4     1393.46     1418.04     49.56 o 
   0   4   4     5111.58     5154.79    174.57 o 
   1   4   4     1367.66     1420.29     32.64 o 
   2   4   4      705.55      785.96     25.27 o 
   3   4   4      802.37      838.69     24.90 o 
   4   4   4      160.21      139.36      6.10 o 
   5   4   4      354.99      400.00     17.75 o 
   6   4   4      156.56      151.54      7.10 o 
   7   4   4      104.03      111.06      6.17 o 
   8   4   4       19.10       18.60      2.69 o 
   9   4   4       13.50        9.58      1.70 o 
  -9   5   4       86.05       88.31     15.34 o 
  -8   5   4        2.15        2.06      0.43 o 
  -7   5   4       76.95       79.86      9.99 o 
  -6   5   4      206.94      182.11      5.58 o 
  -5   5   4      290.27      294.66      7.14 o 
  -4   5   4       88.13       94.47      3.53 o 
  -3   5   4        2.49        4.22      1.89 o 
  -2   5   4      603.03      567.45     67.60 o 
  -1   5   4      326.87      297.61      9.35 o 
   0   5   4     1892.82     1805.05     50.79 o 
   1   5   4      341.16      320.88     12.33 o 
   2   5   4      606.11      602.10     19.01 o 
   3   5   4        3.27        3.14      0.64 o 
   4   5   4       87.15       89.42      4.48 o 
   5   5   4      291.88      317.46     16.20 o 
   6   5   4      208.40      175.24     14.14 o 
   7   5   4       77.63       71.51      3.33 o 
   8   5   4        2.02        0.77      0.84 o 
   9   5   4       84.83       56.93     12.12 o 
  -7   6   4       99.55      106.44      7.11 o 
  -6   6   4       42.14       47.67      1.65 o 
  -5   6   4      501.45      507.65     12.83 o 
  -4   6   4      268.42      265.49      8.04 o 
  -3   6   4      560.04      549.82     17.69 o 
  -2   6   4       42.05       40.22      5.13 o 
  -1   6   4     1190.78     1206.01     38.07 o 
   0   6   4       64.87       66.06      2.31 o 
   1   6   4     1177.28     1171.10     38.21 o 
   2   6   4       43.08       37.72      2.22 o 
   3   6   4      555.24      538.88     19.61 o 
   4   6   4      266.66      286.21     13.61 o 
   5   6   4      500.77      520.27     14.49 o 
   6   6   4       42.08       50.77      3.46 o 
   7   6   4       94.62       89.24      6.96 o 
   8   6   4       52.95       46.07      4.81 o 
  -8   7   4       39.64       37.37      6.44 o 
  -7   7   4       27.29       22.28      2.10 o 
  -6   7   4       32.91       38.53      3.96 o 
  -5   7   4      482.46      539.23     11.15 o 
  -4   7   4       34.42       37.77      1.91 o 
  -3   7   4      228.95      224.59      7.51 o 
  -2   7   4       46.27       36.76      2.77 o 
  -1   7   4     1116.01     1124.44     40.80 o 
   0   7   4       55.07       51.12      3.26 o 
   1   7   4     1113.45     1120.02     49.21 o 
   2   7   4       44.06       32.05      3.01 o 
   3   7   4      232.81      243.76      9.89 o 
   4   7   4       33.56       36.91      2.19 o 
   5   7   4      486.07      486.13     25.06 o 
   6   7   4       31.61       35.14      2.09 o 
   7   7   4       27.09       23.32      2.41 o 
   8   7   4       39.18       37.36      5.25 o 
  -7   8   4       54.45       51.95      3.84 o 
  -6   8   4       19.82       19.98      1.95 o 
  -5   8   4       68.89       68.01      4.69 o 
  -4   8   4       45.79       42.92      4.80 o 
  -3   8   4      165.19      152.56     11.79 o 
  -2   8   4      138.33      131.28      4.17 o 
  -1   8   4       95.38       88.65      6.43 o 
   0   8   4      783.60      717.64     27.81 o 
   1   8   4       97.03       84.94      5.40 o 
   2   8   4      140.26      120.75      5.27 o 
   3   8   4      167.28      166.06      9.49 o 
   4   8   4       46.01       43.69      4.72 o 
   5   8   4       70.32       64.32      7.10 o 
   6   8   4       19.57       18.53      2.10 o 
   7   8   4       55.73       47.00      5.07 o 
  -7   9   4       46.92       40.27      7.83 o 
  -6   9   4       87.97       99.91      5.79 o 
  -5   9   4      111.86      108.12      9.19 o 
  -4   9   4       16.13       17.83      4.86 o 
  -3   9   4       86.86       81.80     11.49 o 
  -2   9   4      548.38      559.70     32.50 o 
  -1   9   4       16.76       26.24      3.51 o 
   0   9   4       76.17       85.34      5.68 o 
   1   9   4       17.19       21.50      2.69 o 
   2   9   4      542.81      568.26     20.45 o 
   3   9   4       89.02       76.69      7.69 o 
   4   9   4       16.01       14.49      2.24 o 
   5   9   4      114.39      119.55      6.01 o 
   6   9   4       86.55       95.11      6.76 o 
   7   9   4       46.68       40.55      4.30 o 
  -6  10   4       36.90       46.55      4.01 o 
  -5  10   4       23.48       19.90      2.30 o 
  -4  10   4       93.80      104.77     10.98 o 
  -3  10   4       46.89       44.86      4.51 o 
  -2  10   4      166.10      155.62      3.89 o 
  -1  10   4      113.46      120.31      7.74 o 
   0  10   4      562.66      592.23     26.87 o 
   1  10   4      114.47      106.69     10.26 o 
   2  10   4      165.95      163.80     16.47 o 
   3  10   4       45.70       37.89      2.00 o 
   4  10   4       92.84       98.81     11.80 o 
   5  10   4       23.35       22.21      2.70 o 
   6  10   4       37.72       43.54      3.53 o 
  -6  11   4      113.59      108.57     11.72 o 
  -5  11   4        1.90        4.41      1.26 o 
  -4  11   4       34.72       36.61      3.26 o 
  -3  11   4       45.90       46.43      4.28 o 
  -2  11   4       93.20      100.06      6.22 o 
  -1  11   4       40.47       34.94      2.73 o 
   0  11   4        0.61        2.47      0.97 o 
   1  11   4       40.81       33.38      4.00 o 
   2  11   4       91.15       93.57     31.81 o 
   3  11   4       45.93       30.93      6.69 o 
   4  11   4       34.91       48.22      5.05 o 
   5  11   4        1.90        2.91      1.16 o 
   6  11   4      114.08      114.37     10.57 o 
  -5  12   4       59.77       51.24      7.10 o 
  -4  12   4       82.45       77.32      7.26 o 
  -3  12   4       41.35       41.27      3.29 o 
  -2  12   4       39.92       34.75      2.75 o 
  -1  12   4       51.95       51.48      6.52 o 
   0  12   4      460.25      495.94     29.16 o 
   1  12   4       52.87       56.53      8.52 o 
   2  12   4       39.62       39.13      6.94 o 
   4  12   4       82.67       82.43     10.86 o 
   5  12   4       60.11       56.45      4.99 o 
  -3  13   4        4.04        2.87      0.51 o 
  -2  13   4      120.07      135.05      5.51 o 
  -1  13   4       19.14       19.92      2.36 o 
   0  13   4       23.93       20.86      2.32 o 
   1  13   4       18.19       19.53      2.48 o 
   2  13   4      119.03      126.65     14.26 o 
   0  14   4        5.59        5.22      0.80 o 
   1   0   5     3905.79     3877.76    119.89 o 
   2   0   5     1196.72     1172.16     37.32 o 
   3   0   5       18.42       12.16      1.16 o 
   4   0   5      822.21      915.81     30.02 o 
   5   0   5      159.33      176.01      4.12 o 
   6   0   5       64.35       67.88      5.58 o 
   7   0   5      535.10      571.96     49.61 o 
   8   0   5       11.98        9.47      1.04 o 
   9   0   5      143.01      150.87     20.03 o 
  -9   1   5      119.93      122.78      8.47 o 
  -8   1   5       29.56       32.05      2.41 o 
  -7   1   5       63.62       58.80      4.53 o 
  -6   1   5       62.18       64.12      4.30 o 
  -5   1   5      307.53      338.63     11.78 o 
  -4   1   5       21.68       25.35      1.60 o 
  -3   1   5     1176.98     1239.95     54.74 o 
  -2   1   5      515.16      562.76     26.82 o 
  -1   1   5     5171.70     5181.69    173.93 o 
   0   1   5      227.65      272.26      7.53 o 
   1   1   5     5122.68     5237.88    141.03 o 
   2   1   5      515.91      550.79     18.38 o 
   3   1   5     1166.12     1208.95     44.26 o 
   4   1   5       23.16       26.14      1.52 o 
   5   1   5      296.82      316.23     12.08 o 
   6   1   5       63.05       60.81      2.87 o 
   7   1   5       62.30       62.03      7.15 o 
   8   1   5       30.34       31.98      1.88 o 
   9   1   5      119.36      131.02     13.89 o 
  -9   2   5       29.02       27.72      4.42 o 
  -8   2   5       64.70       74.34      6.72 o 
  -7   2   5      312.78      333.00     15.67 o 
  -6   2   5      298.91      302.40     18.07 o 
  -5   2   5      123.69      124.88      3.64 o 
  -4   2   5      583.19      636.97     24.16 o 
  -3   2   5      568.14      609.74     20.12 o 
  -2   2   5      764.75      832.48     28.16 o 
  -1   2   5      583.64      587.76     23.55 o 
   0   2   5      371.76      315.30     16.54 o 
   1   2   5      592.75      582.66     17.96 o 
   2   2   5      758.29      782.42     18.00 o 
   3   2   5      555.56      563.64     17.99 o 
   4   2   5      589.73      629.53     24.12 o 
   5   2   5      123.13      109.13      3.66 o 
   6   2   5      299.53      289.91     12.34 o 
   7   2   5      315.43      338.96     25.64 o 
   8   2   5       65.21       71.63      5.19 o 
   9   2   5       29.23       32.11      5.52 o 
  -9   3   5       35.79       39.25      3.92 o 
  -8   3   5        5.18        3.86      0.64 o 
  -7   3   5       72.07       67.72      3.92 o 
  -6   3   5      485.32      475.52     21.08 o 
  -5   3   5       98.79      100.54      3.71 o 
  -4   3   5       51.57       46.80      1.49 o 
  -3   3   5      749.10      738.07     20.86 o 
  -2   3   5     5719.45     6014.55    168.20 o 
  -1   3   5     4290.23     4438.92    214.73 o 
   0   3   5      284.65      252.33     11.15 o 
   1   3   5     4313.03     4392.16    117.87 o 
   2   3   5     5677.18     5903.71    145.23 o 
   3   3   5      739.15      727.06     25.85 o 
   4   3   5       52.98       48.67      3.17 o 
   5   3   5       98.72       90.89      4.07 o 
   6   3   5      476.57      517.16     45.50 o 
   7   3   5       74.56       63.77      5.30 o 
   8   3   5        4.95        5.55      0.74 o 
   9   3   5       35.23       31.64      3.22 o 
  -9   4   5        2.25        4.39      1.15 o 
  -8   4   5      126.15      121.88     14.08 o 
  -7   4   5       57.24       58.97      3.76 o 
  -6   4   5       87.02       82.05      3.26 o 
  -5   4   5      111.14      118.07      4.51 o 
  -4   4   5      884.09      892.44     27.54 o 
  -3   4   5      443.43      470.08     10.92 o 
  -2   4   5      815.69      860.35     55.95 o 
  -1   4   5     1135.06     1193.70     47.57 o 
   0   4   5       50.65       69.05      2.21 o 
   1   4   5     1129.40     1242.98     31.69 o 
   2   4   5      811.29      874.24     25.66 o 
   3   4   5      438.54      462.53     13.49 o 
   4   4   5      868.84      891.94     33.68 o 
   5   4   5      108.54       98.73      8.38 o 
   6   4   5       88.36       66.82      2.97 o 
   7   4   5       55.74       50.13      5.08 o 
   8   4   5      124.22      119.85      8.91 o 
   9   4   5        2.07        2.68      0.84 o 
  -8   5   5       18.14       18.22      3.60 o 
  -7   5   5        1.81        1.27      0.37 o 
  -6   5   5      115.70      120.68      3.33 o 
  -5   5   5      213.17      220.67      4.02 o 
  -4   5   5       75.36       74.24      2.04 o 
  -3   5   5       88.50       81.46      2.61 o 
  -2   5   5     1350.61     1372.16     93.19 o 
  -1   5   5      193.75      169.86      9.27 o 
   0   5   5      729.12      792.71     43.61 o 
   1   5   5      190.61      170.97      5.63 o 
   2   5   5     1348.91     1436.48     38.59 o 
   3   5   5       90.43       82.09      5.27 o 
   4   5   5       76.25       73.05      3.20 o 
   5   5   5      212.68      209.08     12.01 o 
   6   5   5      114.94      104.07      2.26 o 
   7   5   5        1.60        0.77      0.44 o 
   8   5   5       17.57       14.06      1.34 o 
  -8   6   5       23.34       30.80      3.79 o 
  -7   6   5       33.71       35.87      5.51 o 
  -6   6   5       24.81       21.88      1.18 o 
  -5   6   5      172.96      169.60      3.27 o 
  -4   6   5      943.93     1026.79     26.84 o 
  -3   6   5      221.67      215.73      6.69 o 
  -2   6   5      177.21      161.67      7.32 o 
  -1   6   5      159.92      147.96      6.22 o 
   0   6   5     1657.69     1663.85     53.28 o 
   1   6   5      160.09      152.10      4.33 o 
   2   6   5      176.84      179.78      6.54 o 
   3   6   5      222.15      226.34      5.18 o 
   4   6   5      942.15      991.39     27.52 o 
   5   6   5      173.01      161.57      2.65 o 
   6   6   5       25.41       22.04      1.29 o 
   7   6   5       33.09       30.26      2.10 o 
   8   6   5       22.97       21.85      2.88 o 
  -8   7   5        2.24        3.05      1.00 o 
  -7   7   5       19.41       17.59      2.09 o 
  -6   7   5      142.21      159.21      8.31 o 
  -5   7   5       11.36       11.64      1.20 o 
  -4   7   5      261.16      270.41     14.49 o 
  -3   7   5      131.54      135.64      3.83 o 
  -2   7   5     1003.35      994.96     84.95 o 
  -1   7   5      143.49      127.59      3.61 o 
   0   7   5       10.84        8.54      0.67 o 
   1   7   5      143.43      128.23      6.34 o 
   2   7   5     1002.17     1002.85     23.63 o 
   3   7   5      133.53      144.01      6.93 o 
   4   7   5      260.29      280.99     13.14 o 
   5   7   5       11.18       10.04      0.85 o 
   6   7   5      139.09      144.62      6.11 o 
   7   7   5       18.63       17.80      1.94 o 
   8   7   5        2.10        3.18      0.95 o 
  -7   8   5       81.98       88.52      6.20 o 
  -6   8   5       17.19       13.23      2.27 o 
  -5   8   5       53.14       56.20      3.47 o 
  -4   8   5      344.69      341.98     11.61 o 
  -3   8   5      185.45      192.76      5.81 o 
  -2   8   5      200.75      207.17     10.02 o 
  -1   8   5      636.43      645.54     27.85 o 
   0   8   5      527.82      527.91     30.25 o 
   1   8   5      631.52      628.21     39.54 o 
   2   8   5      202.14      192.20      5.28 o 
   3   8   5      184.80      183.80     12.22 o 
   4   8   5      350.10      365.34     22.36 o 
   5   8   5       51.13       52.25      3.86 o 
   6   8   5       17.70       17.20      1.78 o 
   7   8   5       80.89       77.17      5.95 o 
  -7   9   5       12.63       16.35      1.89 o 
  -6   9   5       61.81       57.65      4.01 o 
  -5   9   5       59.83       61.26      5.61 o 
  -4   9   5       10.60       12.10      2.52 o 
  -3   9   5      221.92      238.40     10.86 o 
  -2   9   5      107.20      125.38      4.92 o 
  -1   9   5      408.89      426.10     17.91 o 
   0   9   5        1.35        0.99      0.59 o 
   1   9   5      413.30      425.68     37.32 o 
   2   9   5      106.28      111.55      9.56 o 
   3   9   5      226.47      233.02     14.84 o 
   4   9   5        9.98        9.11      1.21 o 
   5   9   5       60.96       61.66      5.81 o 
   6   9   5       62.73       61.70      7.62 o 
   7   9   5       12.72       11.15      1.58 o 
  -6  10   5       27.99       26.42      2.00 o 
  -5  10   5        8.15        9.86      1.52 o 
  -4  10   5       15.21       14.39      2.40 o 
  -3  10   5       58.77       60.74      3.89 o 
  -2  10   5      199.68      204.52     19.78 o 
  -1  10   5      182.13      217.68      6.56 o 
   0  10   5      142.24      140.98      5.41 o 
   1  10   5      184.24      218.72     17.06 o 
   2  10   5      196.56      201.63     19.48 o 
   3  10   5       58.19       53.24      5.53 o 
   4  10   5       15.85       11.78      3.38 o 
   5  10   5        8.71       10.79      2.22 o 
   6  10   5       27.20       27.67      2.62 o 
  -5  11   5       74.82       72.82      7.19 o 
  -4  11   5       13.40        9.85      2.90 o 
  -3  11   5       97.18      109.55      5.91 o 
  -2  11   5       57.52       47.87      3.45 o 
  -1  11   5      162.88      180.96     16.02 o 
   0  11   5      197.01      178.53     11.09 o 
   1  11   5      161.70      174.14      9.88 o 
   2  11   5       57.46       39.28      6.26 o 
   3  11   5       98.35      105.58     16.03 o 
   4  11   5       13.20       13.51      3.53 o 
   5  11   5       77.47       88.25      9.47 o 
  -4  12   5       26.10       26.82      2.73 o 
  -3  12   5       28.42       27.78      2.22 o 
  -2  12   5       35.88       32.56      3.13 o 
  -1  12   5      230.08      249.58     22.82 o 
   0  12   5       48.34       44.28      7.03 o 
   1  12   5      228.00      259.69     14.69 o 
   2  12   5       34.78       33.54      6.00 o 
   3  12   5       29.67       35.85      6.82 o 
   4  12   5       25.76       36.23      5.18 o 
  -3  13   5       38.61       36.35      3.43 o 
  -2  13   5       37.70       34.02      3.79 o 
  -1  13   5       88.40       77.42      8.68 o 
   0  13   5        1.94        3.70      0.75 o 
   1  13   5       86.99       82.74      8.16 o 
   2  13   5       37.78       35.76      3.49 o 
   3  13   5       38.58       41.40      6.19 o 
   0   0   6     5993.41     5789.08    208.47 o 
   1   0   6      138.72      148.02     10.22 o 
   2   0   6      321.87      368.71     10.24 o 
   3   0   6      280.41      288.48      9.47 o 
   4   0   6      700.57      711.39     34.13 o 
   5   0   6      212.34      222.73     12.94 o 
   6   0   6       19.01       22.08      2.27 o 
   7   0   6        1.21        4.15      0.84 o 
   8   0   6       84.37       80.24      5.16 o 
   9   0   6       11.37       10.76      4.86 o 
  -9   1   6       18.42       16.17      1.80 o 
  -8   1   6        8.04        8.84      0.93 o 
  -7   1   6      272.29      302.94     11.10 o 
  -6   1   6      476.94      515.58     28.09 o 
  -5   1   6      537.24      547.58     26.51 o 
  -4   1   6      170.79      197.24      8.19 o 
  -3   1   6      294.63      289.77     11.28 o 
  -2   1   6      956.76      946.44     40.41 o 
  -1   1   6     1115.99     1157.54     40.71 o 
   0   1   6      672.59      636.92     19.93 o 
   1   1   6     1127.36     1182.06     41.09 o 
   2   1   6      940.71      954.57     28.76 o 
   3   1   6      300.48      287.99     11.30 o 
   4   1   6      170.06      182.54      7.76 o 
   5   1   6      541.33      532.75     20.12 o 
   6   1   6      469.56      535.93     27.98 o 
   7   1   6      275.62      317.91     20.14 o 
   8   1   6        7.84        8.55      0.86 o 
   9   1   6       18.17       20.40      3.89 o 
  -9   2   6       25.43       21.22      2.71 o 
  -8   2   6      107.39      123.63      5.34 o 
  -7   2   6        4.25        4.67      1.25 o 
  -6   2   6        1.93        2.99      0.72 o 
  -5   2   6      651.96      687.76     26.28 o 
  -4   2   6      738.43      785.26     27.68 o 
  -3   2   6     1310.79     1390.03     48.36 o 
  -2   2   6      678.36      745.40     21.26 o 
  -1   2   6     3549.09     3860.75    223.20 o 
   0   2   6     2691.84     3012.05    162.49 o 
   1   2   6     3522.82     3675.03    103.88 o 
   2   2   6      673.63      711.14     22.11 o 
   3   2   6     1323.12     1369.20     44.08 o 
   4   2   6      720.25      730.60     31.51 o 
   5   2   6      658.39      658.64     27.03 o 
   6   2   6        2.23        2.68      0.40 o 
   7   2   6        4.04        4.22      0.60 o 
   8   2   6      106.90      124.48     10.64 o 
   9   2   6       26.33       21.53      1.89 o 
  -8   3   6       32.67       34.41      3.61 o 
  -7   3   6      147.18      157.77     13.54 o 
  -6   3   6       54.06       53.79      3.23 o 
  -5   3   6      497.34      520.36     17.37 o 
  -4   3   6        2.80        2.41      0.37 o 
  -3   3   6      383.42      408.23     15.41 o 
  -2   3   6     1123.75     1198.31     35.55 o 
  -1   3   6       13.67       17.21      1.77 o 
   0   3   6      184.35      176.91     12.56 o 
   1   3   6       13.48       16.78      0.97 o 
   2   3   6     1126.00     1180.88     20.79 o 
   3   3   6      389.30      398.75     16.17 o 
   4   3   6        3.04        1.85      0.62 o 
   5   3   6      496.41      513.67     18.45 o 
   6   3   6       57.18       49.01      3.60 o 
   7   3   6      147.88      155.63     13.04 o 
   8   3   6       32.94       28.08      4.94 o 
   9   3   6       19.68       17.05      3.09 o 
  -9   4   6        0.36        2.90      1.01 o 
  -8   4   6       16.31       18.20      2.49 o 
  -7   4   6       57.18       69.67      6.09 o 
  -6   4   6       65.92       61.10      6.01 o 
  -5   4   6      215.00      236.73      6.17 o 
  -4   4   6      208.84      234.10      8.47 o 
  -3   4   6      738.85      741.47     21.82 o 
  -2   4   6      988.69     1049.48     45.98 o 
  -1   4   6      507.56      508.58     21.10 o 
   0   4   6      549.13      608.11     28.23 o 
   1   4   6      507.30      503.83     11.97 o 
   2   4   6      981.64     1033.63     30.23 o 
   3   4   6      725.75      720.19     17.36 o 
   4   4   6      203.35      224.64     10.13 o 
   5   4   6      215.14      217.16     11.52 o 
   6   4   6       66.50       59.68      4.29 o 
   7   4   6       54.37       62.97      5.64 o 
   8   4   6       16.02       12.35      1.91 o 
   9   4   6        0.31        0.76      0.70 o 
  -8   5   6       33.95       30.81      4.23 o 
  -7   5   6       21.75       18.29      2.28 o 
  -6   5   6       20.69       18.45      1.40 o 
  -5   5   6      522.79      556.96     10.58 o 
  -4   5   6       88.41       91.28      2.66 o 
  -3   5   6      168.07      178.17     12.37 o 
  -2   5   6      319.63      324.64     19.82 o 
  -1   5   6     1251.74     1237.02     33.43 o 
   0   5   6      287.51      313.12     11.03 o 
   1   5   6     1263.47     1263.82     32.43 o 
   2   5   6      318.15      326.02      9.67 o 
   3   5   6      170.70      165.02      4.72 o 
   4   5   6       89.49       89.65      3.62 o 
   5   5   6      527.50      539.40     26.21 o 
   6   5   6       21.13       17.74      2.46 o 
   7   5   6       22.19       16.77      2.11 o 
   8   5   6       34.18       33.58      3.47 o 
  -8   6   6       23.90       33.20      3.91 o 
  -7   6   6       78.61       89.76      7.89 o 
  -6   6   6       57.63       59.69      2.94 o 
  -5   6   6       58.81       45.12      2.36 o 
  -4   6   6      102.89      100.05      4.46 o 
  -3   6   6      475.65      460.16     32.57 o 
  -2   6   6      746.75      721.18     90.76 o 
  -1   6   6      628.70      600.26     23.11 o 
   0   6   6       26.67       25.06      1.39 o 
   1   6   6      619.16      614.62     21.07 o 
   2   6   6      756.18      788.21     29.05 o 
   3   6   6      474.94      474.84     15.65 o 
   4   6   6      102.04      103.70      6.25 o 
   5   6   6       58.19       50.07      5.38 o 
   6   6   6       59.26       58.54      2.91 o 
   7   6   6       76.44       80.92      9.34 o 
   8   6   6       23.74       22.62      3.28 o 
  -8   7   6       32.99       39.01      3.53 o 
  -7   7   6       20.89       24.87      4.10 o 
  -6   7   6       90.08       95.92      5.45 o 
  -5   7   6      246.59      271.74      9.41 o 
  -4   7   6       18.38       16.06      1.26 o 
  -3   7   6       99.27       90.97      6.68 o 
  -2   7   6       68.36       63.12      5.81 o 
  -1   7   6       71.43       69.04      3.64 o 
   0   7   6      340.57      355.34     22.88 o 
   1   7   6       71.10       69.90      3.88 o 
   2   7   6       65.94       62.49      1.66 o 
   3   7   6      104.14       97.20      4.85 o 
   4   7   6       17.83       13.65      0.95 o 
   5   7   6      247.31      272.20     12.75 o 
   6   7   6       88.07       85.88      5.70 o 
   7   7   6       21.05       22.17      3.34 o 
   8   7   6       32.00       24.78      3.66 o 
  -7   8   6       42.64       40.27      5.43 o 
  -6   8   6      106.81      125.38      5.22 o 
  -5   8   6       64.23       54.19      3.81 o 
  -4   8   6       61.26       62.85      5.03 o 
  -3   8   6      614.16      677.87     21.33 o 
  -2   8   6       42.92       38.18      2.70 o 
  -1   8   6       19.90       17.30      1.48 o 
   0   8   6     1889.77     1945.84     75.28 o 
   1   8   6       21.38       17.84      1.59 o 
   2   8   6       43.34       40.65      1.87 o 
   3   8   6      615.66      623.13     24.81 o 
   4   8   6       63.33       58.86      4.10 o 
   5   8   6       65.83       54.22      3.98 o 
   6   8   6      105.44      118.69      7.34 o 
   7   8   6       42.93       39.22      3.78 o 
  -7   9   6       44.19       41.26      3.76 o 
  -6   9   6       74.30       70.66      8.66 o 
  -5   9   6       51.36       52.93      4.60 o 
  -4   9   6       69.87       67.02      5.30 o 
  -3   9   6      246.81      264.58      8.71 o 
  -2   9   6      174.45      178.60      8.31 o 
  -1   9   6       88.16       86.64      4.93 o 
   0   9   6       42.25       36.94      2.97 o 
   1   9   6       90.04       78.80      7.11 o 
   2   9   6      176.62      175.92      7.54 o 
   3   9   6      247.78      253.85     14.36 o 
   4   9   6       68.59       64.57      2.90 o 
   5   9   6       53.42       48.86      6.05 o 
   6   9   6       74.90       75.77     12.31 o 
   7   9   6       44.14       40.89      5.37 o 
  -6  10   6       29.77       29.01      2.82 o 
  -5  10   6       12.61       11.21      2.08 o 
  -4  10   6       85.47       85.68      8.52 o 
  -3  10   6       31.74       26.30      2.36 o 
  -2  10   6       60.84       57.18      3.95 o 
  -1  10   6        3.35        4.16      0.51 o 
   0  10   6      160.81      169.98     17.98 o 
   1  10   6        3.01        3.12      0.35 o 
   2  10   6       60.34       44.32      4.35 o 
   3  10   6       30.69       24.41      3.37 o 
   4  10   6       86.12      104.62      7.49 o 
   5  10   6       12.53       13.70      1.41 o 
   6  10   6       30.02       29.06      4.12 o 
  -5  11   6       30.21       22.82      3.17 o 
  -4  11   6        0.90        0.63      1.01 o 
  -3  11   6        7.90        4.84      1.03 o 
  -2  11   6      189.82      214.84     13.24 o 
  -1  11   6       26.79       18.79      2.12 o 
   0  11   6       44.52       45.64      3.63 o 
   1  11   6       26.90       17.87      1.68 o 
   2  11   6      190.74      221.10     20.89 o 
   3  11   6        7.41        4.69      4.29 o 
   4  11   6        0.97        2.52      1.01 o 
   5  11   6       29.86       27.31      2.85 o 
  -4  12   6       59.47       47.68      6.19 o 
  -3  12   6       33.86       28.88      2.86 o 
  -2  12   6       12.70       10.22      1.13 o 
  -1  12   6       15.25       13.36      1.38 o 
   0  12   6      201.86      218.55     17.45 o 
   1  12   6       14.59       13.82      1.59 o 
   2  12   6       12.47       11.74      1.47 o 
   3  12   6       33.10       38.63      4.92 o 
   4  12   6       60.91       72.96     11.74 o 
  -2  13   6       73.30       67.59      4.64 o 
  -1  13   6       38.10       35.99      3.79 o 
   0  13   6        7.93        5.81      1.64 o 
   1  13   6       38.28       39.38      4.36 o 
   2  13   6       72.15       71.87      9.72 o 
   1   0   7      653.21      684.84     22.47 o 
   2   0   7      653.17      684.58     18.77 o 
   3   0   7      342.69      350.07     10.01 o 
   4   0   7        0.38        1.56      0.66 o 
   5   0   7       35.04       40.17      3.78 o 
   6   0   7      375.10      396.63     26.77 o 
   7   0   7      158.96      156.10     17.36 o 
   8   0   7        4.61        4.71      0.67 o 
   9   0   7      115.63      130.08     13.63 o 
  -9   1   7       95.83       89.70      7.02 o 
  -8   1   7        5.15        4.84      0.80 o 
  -7   1   7      209.50      250.58     14.58 o 
  -6   1   7      239.60      273.22     11.42 o 
  -5   1   7      259.66      248.30      8.38 o 
  -4   1   7      134.53      139.21      5.74 o 
  -3   1   7      512.40      561.08     20.79 o 
  -2   1   7      502.81      446.25     13.34 o 
  -1   1   7      138.18      152.26      3.85 o 
   0   1   7      595.44      625.32     18.19 o 
   1   1   7      140.59      156.17      5.50 o 
   2   1   7      499.14      441.80     14.12 o 
   3   1   7      503.60      530.41     16.63 o 
   4   1   7      134.08      128.91      3.38 o 
   5   1   7      253.66      255.48     10.64 o 
   6   1   7      239.87      276.09      8.24 o 
   7   1   7      207.99      245.58     17.96 o 
   8   1   7        5.69        4.39      2.40 o 
   9   1   7       95.02       67.39      8.39 o 
  -9   2   7       34.58       31.89      3.83 o 
  -8   2   7       68.83       59.46      6.44 o 
  -7   2   7      246.49      304.65     17.61 o 
  -6   2   7      159.33      149.47      6.93 o 
  -5   2   7        2.80        3.11      0.60 o 
  -4   2   7      302.10      314.41     11.13 o 
  -3   2   7      461.46      448.81     13.65 o 
  -2   2   7      210.31      245.60      9.61 o 
  -1   2   7      926.43      980.21     32.38 o 
   0   2   7        1.18        6.88      0.85 o 
   1   2   7      909.53      917.36     25.56 o 
   2   2   7      213.56      243.06      6.61 o 
   3   2   7      463.50      434.81     18.60 o 
   4   2   7      306.05      309.06      9.61 o 
   5   2   7        3.55        2.73      0.53 o 
   6   2   7      162.05      152.68      6.68 o 
   7   2   7      244.77      272.15     21.35 o 
   8   2   7       68.83       81.29      6.19 o 
   9   2   7       34.64       29.56      2.92 o 
  -9   3   7       61.83       55.13      7.37 o 
  -8   3   7       30.60       32.63      4.21 o 
  -7   3   7       14.53       18.56      3.03 o 
  -6   3   7      302.75      330.03     17.21 o 
  -5   3   7       92.76       95.87      5.20 o 
  -4   3   7        2.94        4.15      0.32 o 
  -3   3   7      235.37      251.73     10.87 o 
  -2   3   7        1.18        0.57      0.44 o 
  -1   3   7      367.60      398.00     12.88 o 
   0   3   7       54.30       37.07      3.76 o 
   1   3   7      362.28      379.41     10.42 o 
   2   3   7        1.08        0.06      0.36 o 
   3   3   7      232.94      241.28      7.81 o 
   4   3   7        3.35        4.37      0.52 o 
   5   3   7       93.47       87.67      3.74 o 
   6   3   7      302.16      310.51     24.83 o 
   7   3   7       15.61       16.54      2.31 o 
   8   3   7       31.72       34.72      3.66 o 
   9   3   7       62.57       56.69      5.43 o 
  -8   4   7       79.97       84.18     17.22 o 
  -7   4   7       36.41       36.30      3.81 o 
  -6   4   7       86.53       85.26      5.03 o 
  -5   4   7      106.50      105.20      5.32 o 
  -4   4   7      680.35      696.96     20.81 o 
  -3   4   7      627.74      625.89     18.33 o 
  -2   4   7      178.54      178.39      5.08 o 
  -1   4   7      901.42      989.95     70.54 o 
   0   4   7       33.87       43.61      2.68 o 
   1   4   7      911.88      986.14     47.00 o 
   2   4   7      176.35      161.81      4.33 o 
   3   4   7      630.30      634.43     19.25 o 
   4   4   7      683.38      694.91     16.16 o 
   5   4   7      109.76      106.28      4.98 o 
   6   4   7       88.06       74.01      5.56 o 
   7   4   7       37.53       30.73      2.23 o 
   8   4   7       79.17       76.61      6.88 o 
  -8   5   7        7.02        8.40      0.90 o 
  -7   5   7        7.51        5.12      1.30 o 
  -6   5   7      145.09      169.98      3.41 o 
  -5   5   7      141.61      140.11      6.35 o 
  -4   5   7       33.84       31.71      1.61 o 
  -3   5   7      111.59      124.77      5.05 o 
  -2   5   7      993.96      998.14     43.85 o 
  -1   5   7       52.22       48.63      2.72 o 
   0   5   7      405.50      420.50     30.94 o 
   1   5   7       52.17       51.40      2.04 o 
   2   5   7      982.50      971.48     20.34 o 
   3   5   7      112.77      122.68      5.46 o 
   4   5   7       34.48       33.05      1.27 o 
   5   5   7      142.19      140.53      4.65 o 
   6   5   7      143.75      143.53      4.98 o 
   7   5   7        7.98        6.71      0.81 o 
   8   5   7        6.76        4.14      1.03 o 
  -8   6   7       43.24       41.80      6.25 o 
  -7   6   7        4.94        7.14      1.42 o 
  -6   6   7       14.29       13.70      1.23 o 
  -5   6   7       62.02       62.35      3.35 o 
  -4   6   7      559.43      601.72     32.45 o 
  -3   6   7      134.81      135.09      5.90 o 
  -2   6   7      414.62      446.07     28.07 o 
  -1   6   7      214.57      202.78     13.72 o 
   0   6   7        8.65        8.11      1.76 o 
   1   6   7      218.98      209.16      4.37 o 
   2   6   7      415.79      459.28     12.26 o 
   3   6   7      137.51      138.96      5.97 o 
   4   6   7      559.98      547.72     10.76 o 
   5   6   7       62.45       59.25      2.89 o 
   6   6   7       14.52       13.24      0.86 o 
   7   6   7        4.66        4.33      0.74 o 
   8   6   7       42.86       34.13      2.92 o 
  -7   7   7       19.80       21.39      2.36 o 
  -6   7   7      154.06      171.23      5.76 o 
  -5   7   7       39.66       34.77      3.44 o 
  -4   7   7      297.90      287.96     13.81 o 
  -3   7   7      103.72       86.47      9.28 o 
  -2   7   7      380.70      393.00     13.77 o 
  -1   7   7      497.56      487.85     21.58 o 
   0   7   7       19.85       17.22      1.33 o 
   1   7   7      498.71      498.95     10.59 o 
   2   7   7      372.52      404.62     15.43 o 
   3   7   7      104.30       95.47      3.94 o 
   4   7   7      299.41      281.87      8.33 o 
   5   7   7       40.81       29.62      1.77 o 
   6   7   7      150.44      147.62      4.09 o 
   7   7   7       18.93       17.78      3.72 o 
  -7   8   7       82.07      102.70     14.90 o 
  -6   8   7       21.58       21.51      2.43 o 
  -5   8   7        0.83        1.26      0.56 o 
  -4   8   7      267.64      287.64     11.49 o 
  -3   8   7      154.95      168.40      6.69 o 
  -2   8   7      197.32      146.56     15.65 o 
  -1   8   7      215.34      207.35      8.58 o 
   0   8   7        3.07        4.04      0.66 o 
   1   8   7      214.23      211.60      9.35 o 
   2   8   7      199.87      190.02      6.63 o 
   3   8   7      157.38      147.41      7.56 o 
   4   8   7      270.76      291.96     11.21 o 
   5   8   7        0.99        0.95      0.48 o 
   6   8   7       22.32       20.11      3.95 o 
   7   8   7       81.70       76.62     10.01 o 
  -6   9   7       45.04       43.76      3.80 o 
  -5   9   7       90.71       97.98      6.55 o 
  -4   9   7       39.08       30.76      3.61 o 
  -3   9   7       64.59       48.47      6.44 o 
  -2   9   7      111.48      117.87     14.83 o 
  -1   9   7      211.70      225.94     12.41 o 
   0   9   7      101.45       92.02      8.73 o 
   1   9   7      207.78      221.80      9.78 o 
   2   9   7      112.35      109.59      6.84 o 
   3   9   7       67.51       47.93      5.85 o 
   4   9   7       38.78       35.03     10.48 o 
   5   9   7       91.22       92.82      6.53 o 
   6   9   7       46.19       48.08      4.57 o 
  -6  10   7       24.85       24.46      2.62 o 
  -5  10   7        3.57        2.79      0.95 o 
  -4  10   7        3.42        1.81      0.82 o 
  -3  10   7       62.01       59.20      9.85 o 
  -2  10   7       97.95      105.47      8.91 o 
  -1  10   7       40.83       37.57      3.73 o 
   0  10   7        4.73        5.63      0.75 o 
   1  10   7       38.79       33.30      3.41 o 
   2  10   7       96.04       89.05      5.10 o 
   3  10   7       61.80       55.97     11.02 o 
   4  10   7        3.15        3.51      0.53 o 
   5  10   7        3.07        6.11      2.90 o 
   6  10   7       24.39       25.49      2.65 o 
  -5  11   7       30.98       34.08      6.94 o 
  -4  11   7       44.22       34.64      4.67 o 
  -3  11   7       78.77       75.36      7.32 o 
  -2  11   7       22.08       31.81      5.68 o 
  -1  11   7      133.07      155.47      6.09 o 
   0  11   7        0.01        1.24      0.41 o 
   1  11   7      135.47      152.80      9.97 o 
   2  11   7       22.13       28.53      5.93 o 
   3  11   7       79.30       82.50     19.94 o 
   4  11   7       43.37       40.03      4.68 o 
   5  11   7       32.75       44.34      4.80 o 
  -4  12   7       27.57       22.09      4.54 o 
  -3  12   7       20.31       22.00      3.15 o 
  -2  12   7       74.17       82.94     13.63 o 
  -1  12   7       70.87       60.98      4.22 o 
   0  12   7        1.60        4.08      1.96 o 
   1  12   7       69.60       65.76      5.71 o 
   2  12   7       72.63       82.05     10.73 o 
   3  12   7       21.24       20.83      5.93 o 
   4  12   7       27.19       33.07      5.18 o 
  -2  13   7       15.92       14.91      2.59 o 
  -1  13   7       42.01       54.28      6.82 o 
   0  13   7       28.37       32.09      2.84 o 
   1  13   7       40.92       68.80      6.19 o 
   2  13   7       16.09       15.65      1.96 o 
   0   0   8        5.76        3.54      0.88 o 
   1   0   8        0.06        0.13      0.60 o 
   2   0   8     1568.74     1805.67     54.57 o 
   3   0   8      265.02      298.01     10.70 o 
   4   0   8      517.79      493.04     14.05 o 
   5   0   8      299.61      281.96     16.27 o 
   6   0   8      119.98      132.41     13.74 o 
   7   0   8       46.07       52.25      5.89 o 
   8   0   8      227.28      237.95     22.30 o 
   9   0   8       16.95       17.99      2.17 o 
  -9   1   8        5.02        5.60      0.86 o 
  -8   1   8        1.86        3.02      0.86 o 
  -7   1   8       37.47       39.62      5.59 o 
  -6   1   8      241.88      280.60     24.40 o 
  -5   1   8      242.48      249.49      8.48 o 
  -4   1   8       69.09       73.10      2.81 o 
  -3   1   8      124.16      123.75      3.41 o 
  -2   1   8      200.95      198.95      7.06 o 
  -1   1   8       15.36       15.66      1.04 o 
   0   1   8       66.37       57.16      2.53 o 
   1   1   8       14.94       11.56      0.81 o 
   2   1   8      206.52      202.58      6.58 o 
   3   1   8      119.83      112.47      3.13 o 
   4   1   8       69.92       68.35      4.04 o 
   5   1   8      240.90      258.87     16.18 o 
   6   1   8      241.96      278.37     14.15 o 
   7   1   8       37.78       42.77      3.87 o 
   8   1   8        1.77        1.71      0.85 o 
   9   1   8        5.20        6.09      1.17 o 
  -9   2   8        9.32       10.38      0.99 o 
  -8   2   8      101.62       94.93      7.32 o 
  -7   2   8       12.08       13.46      1.74 o 
  -6   2   8       79.20       82.57      3.69 o 
  -5   2   8      464.56      475.59     17.50 o 
  -4   2   8      446.42      449.49     16.23 o 
  -3   2   8      211.39      201.54      7.45 o 
  -2   2   8      570.73      590.58     22.05 o 
  -1   2   8     1426.53     1488.84     51.77 o 
   0   2   8      663.20      686.11     19.64 o 
   1   2   8     1411.77     1468.87     44.93 o 
   2   2   8      563.65      594.79     16.56 o 
   3   2   8      213.72      193.58      5.45 o 
   4   2   8      459.08      456.72     21.25 o 
   5   2   8      469.78      475.27     24.05 o 
   6   2   8       78.06       84.94      7.40 o 
   7   2   8       11.63       11.79      1.03 o 
   8   2   8      102.25       95.95      8.34 o 
   9   2   8        9.88       11.69      1.44 o 
  -8   3   8       20.31       23.95      3.47 o 
  -7   3   8      261.61      264.08     12.52 o 
  -6   3   8      154.66      174.46     17.27 o 
  -5   3   8      150.69      162.23      7.21 o 
  -4   3   8      102.66      101.93      4.50 o 
  -3   3   8      160.06      145.86      3.90 o 
  -2   3   8      385.11      413.44     16.84 o 
  -1   3   8       98.04      114.83      4.06 o 
   0   3   8      642.78      691.28     24.67 o 
   1   3   8      102.79      115.53      4.47 o 
   2   3   8      391.20      418.84     11.43 o 
   3   3   8      159.64      139.10      5.19 o 
   4   3   8      104.94       93.65      4.13 o 
   5   3   8      151.25      146.02      9.68 o 
   6   3   8      159.54      163.77      7.70 o 
   7   3   8      263.29      252.40     20.81 o 
   8   3   8       20.36       17.55      1.47 o 
  -8   4   8       16.51       17.15      2.89 o 
  -7   4   8       20.82       22.16      5.49 o 
  -6   4   8      160.76      166.52      6.15 o 
  -5   4   8      225.18      236.93      8.22 o 
  -4   4   8       71.87       70.56      2.81 o 
  -3   4   8      323.19      331.66     17.28 o 
  -2   4   8      156.64      148.98      5.00 o 
  -1   4   8      595.92      625.11     50.73 o 
   0   4   8      422.38      456.43     24.06 o 
   1   4   8      592.54      603.45     24.16 o 
   2   4   8      156.17      150.62      4.75 o 
   3   4   8      325.59      315.98      6.30 o 
   4   4   8       69.89       63.36      3.13 o 
   5   4   8      226.78      232.06      8.82 o 
   6   4   8      164.16      154.03      8.67 o 
   7   4   8       20.49       22.03      2.35 o 
   8   4   8       16.17       17.05      1.46 o 
  -8   5   8       27.57       32.28      4.04 o 
  -7   5   8       45.26       45.11      2.70 o 
  -6   5   8        7.26       10.80      0.79 o 
  -5   5   8      542.68      559.65     16.63 o 
  -4   5   8      198.58      180.48      9.15 o 
  -3   5   8        9.51        7.51      0.88 o 
  -2   5   8      136.75      140.32      5.47 o 
  -1   5   8        1.12        2.35      0.95 o 
   0   5   8        2.61        1.36      1.26 o 
   1   5   8        1.31        2.60      0.40 o 
   2   5   8      136.40      129.47      3.83 o 
   3   5   8       11.07        9.14      0.74 o 
   4   5   8      203.88      184.72      6.61 o 
   5   5   8      549.78      541.43     12.33 o 
   6   5   8        7.33       10.14      0.83 o 
   7   5   8       46.11       39.22      4.37 o 
   8   5   8       27.70       25.49      2.50 o 
  -8   6   8       19.51       17.48      2.15 o 
  -7   6   8       49.03       49.30      3.87 o 
  -6   6   8       67.25       79.26      4.05 o 
  -5   6   8       23.35       25.40      2.55 o 
  -4   6   8       12.50       15.51      1.24 o 
  -3   6   8      644.25      709.70     32.34 o 
  -2   6   8       57.68       51.95      4.98 o 
  -1   6   8      105.17       92.81      2.79 o 
   0   6   8     1576.08     1608.09     76.65 o 
   1   6   8      103.91       99.91      3.35 o 
   2   6   8       60.85       53.40      3.74 o 
   3   6   8      646.21      696.33     18.20 o 
   4   6   8       12.16       13.26      1.07 o 
   5   6   8       24.53       24.03      2.00 o 
   6   6   8       66.47       69.11      3.67 o 
   7   6   8       48.88       42.10      4.04 o 
   8   6   8       19.09       16.05      1.74 o 
  -7   7   8       18.85       17.50      1.67 o 
  -6   7   8       54.95       59.97      6.31 o 
  -5   7   8      249.06      282.20     15.91 o 
  -4   7   8      174.56      194.02      5.30 o 
  -3   7   8       44.50       31.43      6.56 o 
  -2   7   8      164.42      179.17      8.73 o 
  -1   7   8      309.83      335.28     19.89 o 
   0   7   8      350.51      344.46     18.74 o 
   1   7   8      307.61      360.79     16.51 o 
   2   7   8      160.70      158.78      6.75 o 
   3   7   8       45.95       36.80      1.77 o 
   4   7   8      174.39      166.12      5.43 o 
   5   7   8      248.23      238.58      6.92 o 
   6   7   8       54.00       49.77      5.00 o 
   7   7   8       18.18       15.27      1.71 o 
  -7   8   8       28.13       33.72      7.45 o 
  -6   8   8       65.83       75.02      4.63 o 
  -5   8   8       27.55       22.43      2.49 o 
  -4   8   8        8.11        7.43      3.03 o 
  -3   8   8      260.35      292.86      8.84 o 
  -2   8   8      157.47      146.98     15.59 o 
  -1   8   8       18.19       14.67      1.30 o 
   0   8   8      492.31      484.38     25.76 o 
   1   8   8       19.11       14.75      1.34 o 
   2   8   8      160.02      153.91      7.10 o 
   3   8   8      261.47      255.47     11.28 o 
   4   8   8        8.98        6.72      0.89 o 
   5   8   8       27.73       23.48      3.43 o 
   6   8   8       65.87       67.57      6.39 o 
   7   8   8       27.95       23.75      2.47 o 
  -6   9   8       77.20       84.05      4.26 o 
  -5   9   8       12.82       15.80      2.21 o 
  -4   9   8       27.19       29.98      3.47 o 
  -3   9   8      100.93       99.09      7.07 o 
  -2   9   8      209.54      228.77      6.63 o 
  -1   9   8       16.49       20.26      2.01 o 
   0   9   8       79.53       67.84      4.25 o 
   1   9   8       17.50       17.31      1.29 o 
   2   9   8      205.88      200.16     11.61 o 
   3   9   8      102.24       90.19      4.72 o 
   4   9   8       26.43       27.60      2.55 o 
   5   9   8       13.49       15.06      1.59 o 
   6   9   8       75.75       81.81     10.62 o 
  -5  10   8       15.82       15.95      1.67 o 
  -4  10   8       82.68       87.74     11.23 o 
  -3  10   8       81.60       60.72      9.34 o 
  -2  10   8       33.94       33.39      4.66 o 
  -1  10   8       19.11       17.83      1.95 o 
   0  10   8      325.05      330.33     14.96 o 
   1  10   8       19.53       16.21      0.95 o 
   2  10   8       33.45       25.32      2.79 o 
   3  10   8       81.67       74.19      8.33 o 
   4  10   8       81.67       85.20      5.81 o 
   5  10   8       16.43       17.90      1.97 o 
  -5  11   8       44.35       31.43      8.96 o 
  -4  11   8        4.97        2.78      1.26 o 
  -3  11   8       85.52      102.78      6.09 o 
  -2  11   8       70.50       68.70      2.91 o 
  -1  11   8       26.55       20.52      2.13 o 
   0  11   8       72.11       74.99      6.11 o 
   1  11   8       25.38       19.77      3.00 o 
   2  11   8       70.25       85.84      8.46 o 
   3  11   8       84.31      112.73     11.11 o 
   4  11   8        5.11        5.19      1.03 o 
   5  11   8       43.55       53.19      5.37 o 
  -3  12   8       64.21       57.92      7.63 o 
  -2  12   8        7.31        9.47      2.02 o 
  -1  12   8       19.34       21.25      1.96 o 
   0  12   8       84.01       81.39     15.06 o 
   1  12   8       18.85       20.90      2.51 o 
   2  12   8        7.16        8.84      2.40 o 
   3  12   8       63.15       73.09     11.23 o 
  -1  13   8       14.25       15.15      2.27 o 
   0  13   8       37.47       43.51      9.47 o 
   1  13   8       14.37       13.99      1.32 o 
   1   0   9     1080.56     1095.20     32.79 o 
   2   0   9      107.90      121.18      2.97 o 
   3   0   9      434.87      411.42     12.03 o 
   4   0   9     1738.33     1875.00     51.37 o 
   5   0   9       34.01       27.68      2.16 o 
   6   0   9      449.13      451.16     31.68 o 
   7   0   9      245.79      307.84     45.57 o 
   8   0   9       30.93       23.26      2.01 o 
  -8   1   9       15.52       12.56      1.27 o 
  -7   1   9       46.51       43.56      5.06 o 
  -6   1   9       34.94       30.06      4.10 o 
  -5   1   9      129.93      123.91     10.05 o 
  -4   1   9      256.81      260.40      9.71 o 
  -3   1   9      748.65      758.01     28.10 o 
  -2   1   9      479.89      544.38     19.64 o 
  -1   1   9      141.44      113.82      3.58 o 
   0   1   9      234.46      245.60      5.38 o 
   1   1   9      139.87      108.11      5.11 o 
   2   1   9      475.22      497.21     14.38 o 
   3   1   9      749.57      757.07     27.02 o 
   4   1   9      256.28      244.33     12.11 o 
   5   1   9      124.21      123.01      6.25 o 
   6   1   9       34.50       27.88      6.37 o 
   7   1   9       44.98       62.73      7.01 o 
   8   1   9       16.08       18.18      4.29 o 
  -8   2   9       99.23       89.69      6.44 o 
  -7   2   9       39.65       36.25      3.34 o 
  -6   2   9      142.85      154.36      6.67 o 
  -5   2   9      371.82      377.49     15.91 o 
  -4   2   9      113.76      114.29      4.08 o 
  -3   2   9      416.29      449.34     16.89 o 
  -2   2   9      114.54      110.12      3.12 o 
  -1   2   9      676.30      652.28     23.72 o 
   0   2   9      478.08      504.77     17.27 o 
   1   2   9      676.36      669.38     30.11 o 
   2   2   9      115.35      101.88      3.45 o 
   3   2   9      427.70      429.09     12.33 o 
   4   2   9      112.76      105.01      4.94 o 
   5   2   9      377.79      378.52     15.66 o 
   6   2   9      145.02      152.46     23.26 o 
   7   2   9       40.03       45.77      3.37 o 
   8   2   9      100.10      111.05      9.26 o 
  -8   3   9       11.53        8.08      1.89 o 
  -7   3   9       43.67       37.07      3.48 o 
  -6   3   9      167.87      160.08      7.42 o 
  -5   3   9       27.00       19.51      1.18 o 
  -4   3   9       86.70       93.79      3.98 o 
  -3   3   9      572.23      610.76     19.88 o 
  -2   3   9      486.53      468.59     19.00 o 
  -1   3   9       21.69       25.24      1.25 o 
   0   3   9      348.64      345.87     12.69 o 
   1   3   9       20.94       24.55      1.95 o 
   2   3   9      484.46      457.93     15.25 o 
   3   3   9      570.57      584.57     16.80 o 
   4   3   9       89.70       87.52      3.03 o 
   5   3   9       28.97       21.92      1.58 o 
   6   3   9      164.69      156.83      7.40 o 
   7   3   9       43.75       42.25      4.24 o 
   8   3   9       12.05       12.72      1.32 o 
  -8   4   9       42.74       28.78      3.06 o 
  -7   4   9       17.93       17.33      2.22 o 
  -6   4   9       14.19       14.03      1.86 o 
  -5   4   9      117.65      126.68      5.12 o 
  -4   4   9      498.34      542.18     25.68 o 
  -3   4   9      639.28      672.99     25.68 o 
  -2   4   9      212.88      224.29     19.85 o 
  -1   4   9      504.45      551.52     44.51 o 
   0   4   9      202.81      185.29      7.43 o 
   1   4   9      500.45      521.78     13.42 o 
   2   4   9      209.96      205.05      6.10 o 
   3   4   9      644.83      667.86     18.22 o 
   4   4   9      502.52      522.36     13.46 o 
   5   4   9      120.93      118.11      4.22 o 
   6   4   9       14.49       12.11      0.76 o 
   7   4   9       17.51       16.31      2.41 o 
   8   4   9       42.23       36.62      3.44 o 
  -8   5   9       25.20       26.43      2.86 o 
  -7   5   9        9.80       10.06      1.66 o 
  -6   5   9       66.67       68.60      4.78 o 
  -5   5   9      121.54      131.77     10.68 o 
  -4   5   9      116.12      137.57      7.19 o 
  -3   5   9        6.13        7.07      0.85 o 
  -2   5   9      796.89      816.17     75.26 o 
  -1   5   9     1029.46     1077.63     83.99 o 
   0   5   9        0.10        1.70      0.50 o 
   1   5   9     1029.17     1072.20     31.29 o 
   2   5   9      796.82      814.21     26.26 o 
   3   5   9        6.12        6.81      0.75 o 
   4   5   9      116.13      112.90      4.19 o 
   5   5   9      122.66      117.57      2.87 o 
   6   5   9       68.75       57.71      4.32 o 
   7   5   9       10.04        9.07      1.36 o 
   8   5   9       25.57       24.62      5.05 o 
  -7   6   9       34.30       41.78      4.80 o 
  -6   6   9       11.28        8.52      0.76 o 
  -5   6   9       25.56       23.02      1.51 o 
  -4   6   9      451.01      567.64     21.55 o 
  -3   6   9        9.08        8.94      2.08 o 
  -2   6   9      176.39      178.00     26.00 o 
  -1   6   9       64.08       59.97      3.59 o 
   0   6   9      166.98      177.45     11.95 o 
   1   6   9       63.09       59.36      4.23 o 
   2   6   9      177.40      189.90      7.16 o 
   3   6   9        9.21        8.53      0.50 o 
   4   6   9      452.03      488.00     18.66 o 
   5   6   9       25.63       21.25      0.99 o 
   6   6   9       11.66        7.61      1.19 o 
   7   6   9       33.44       29.00      3.79 o 
  -7   7   9       14.87       13.12      1.82 o 
  -6   7   9      108.57      120.32      5.18 o 
  -5   7   9       51.26       63.27      6.27 o 
  -4   7   9       19.39       18.78      1.44 o 
  -3   7   9       45.03       43.48      3.17 o 
  -2   7   9      779.18      847.69     75.27 o 
  -1   7   9      231.77      228.36     19.46 o 
   0   7   9      621.32      655.02     55.50 o 
   1   7   9      227.86      208.36      5.84 o 
   2   7   9      768.81      858.88     33.62 o 
   3   7   9       46.15       39.72      1.45 o 
   4   7   9       19.73       15.13      0.72 o 
   5   7   9       52.52       49.44      2.78 o 
   6   7   9      105.66       91.39      7.17 o 
   7   7   9       14.22       12.77      2.52 o 
  -7   8   9       72.66       80.24      9.66 o 
  -6   8   9       14.25       18.03      1.48 o 
  -5   8   9       18.04       20.30      2.68 o 
  -4   8   9       94.05       98.71      5.94 o 
  -3   8   9      111.59      115.58      4.85 o 
  -2   8   9      107.90      113.72      8.02 o 
  -1   8   9      222.13      209.47     13.77 o 
   0   8   9      102.41       98.17     10.78 o 
   1   8   9      219.93      216.21      9.44 o 
   2   8   9      106.14      101.63      5.56 o 
   3   8   9      114.71      109.08      5.52 o 
   4   8   9       94.03       90.74      4.80 o 
   5   8   9       17.80       16.98      1.53 o 
   6   8   9       13.54       14.43      1.97 o 
   7   8   9       72.93       65.46     10.17 o 
  -6   9   9        4.41        5.58      0.81 o 
  -5   9   9       51.87       59.83      5.62 o 
  -4   9   9       60.87       58.49     12.50 o 
  -2   9   9       49.08       51.60      3.05 o 
  -1   9   9      316.50      326.25     17.40 o 
   0   9   9        8.48        7.72      1.02 o 
   1   9   9      311.56      355.46     21.29 o 
   2   9   9       49.28       48.93      4.80 o 
   3   9   9      105.67      120.33      9.47 o 
   4   9   9       62.31       61.64      5.48 o 
   5   9   9       52.36       65.05      5.98 o 
   6   9   9        4.12        6.19      3.22 o 
  -5  10   9        3.50        2.99      0.66 o 
  -4  10   9        4.93        3.79      0.72 o 
  -3  10   9       65.25       68.17      6.56 o 
  -2  10   9       71.10       77.38      4.17 o 
  -1  10   9      194.79      198.59     17.77 o 
   0  10   9       33.03       39.71      5.85 o 
   1  10   9      195.19      196.50      9.58 o 
   2  10   9       70.21       48.70     16.16 o 
   3  10   9       64.74       76.06     11.05 o 
   4  10   9        4.71        3.42      1.69 o 
   5  10   9        3.22        2.36      1.27 o 
  -4  11   9      102.19       92.28     16.92 o 
  -3  11   9       39.51       40.02      7.70 o 
  -2  11   9       15.46       14.39      2.90 o 
  -1  11   9      101.69       98.87     11.76 o 
   0  11   9       48.01       61.12      9.67 o 
   1  11   9      102.85       88.00     15.01 o 
   2  11   9       15.55       16.41      4.48 o 
   3  11   9       39.22       34.90      3.96 o 
   4  11   9      101.17      124.82     30.93 o 
  -3  12   9        0.95       -0.13      1.51 o 
  -1  12   9       46.09       49.89      8.39 o 
   0  12   9        5.51        5.68      2.02 o 
   1  12   9       44.92       48.58      5.02 o 
   2  12   9       97.97      114.75     16.66 o 
   3  12   9        1.14        3.41      2.65 o 
   0   0  10      123.82      124.48      7.61 o 
   1   0  10      747.81      802.70     18.78 o 
   2   0  10       49.64       35.90      3.27 o 
   3   0  10       81.58       92.08      4.26 o 
   4   0  10       75.17       80.96      2.83 o 
   5   0  10      336.81      337.39     19.07 o 
   6   0  10       50.02       57.84      5.81 o 
   7   0  10       25.27       21.71      4.29 o 
   8   0  10      143.27      155.64     38.19 o 
  -8   1  10       19.47       15.10      3.66 o 
  -7   1  10       27.15       23.28      2.21 o 
  -6   1  10       10.09       12.12      1.47 o 
  -5   1  10       26.49       29.79      2.39 o 
  -4   1  10      133.45      148.56      3.85 o 
  -3   1  10      322.84      349.73      8.46 o 
  -2   1  10      719.12      713.93     23.27 o 
  -1   1  10      297.91      277.47      8.49 o 
   0   1  10      622.83      586.81     18.11 o 
   1   1  10      297.82      281.33      7.84 o 
   2   1  10      713.30      698.59     22.84 o 
   3   1  10      323.10      337.37      7.48 o 
   4   1  10      132.71      133.59      6.40 o 
   5   1  10       26.12       28.79      2.18 o 
   6   1  10        9.12       10.06      0.83 o 
   7   1  10       26.91       29.60      2.71 o 
   8   1  10       19.36       15.28      1.92 o 
  -8   2  10      105.36       79.54     14.26 o 
  -7   2  10       61.58       60.74      5.53 o 
  -6   2  10       44.03       39.65      2.73 o 
  -5   2  10       18.32       19.76      1.11 o 
  -4   2  10      345.44      355.23     12.46 o 
  -3   2  10      812.35      858.41     28.69 o 
  -2   2  10      532.96      539.10     29.81 o 
  -1   2  10      154.90      158.22      6.93 o 
   0   2  10      954.96      940.22     30.06 o 
   1   2  10      150.44      159.20      5.62 o 
   2   2  10      525.81      535.57     18.31 o 
   3   2  10      814.32      799.71     14.06 o 
   4   2  10      353.37      330.94      9.21 o 
   5   2  10       19.76       19.36      1.24 o 
   6   2  10       42.66       38.77      3.86 o 
   7   2  10       61.86       75.02      6.74 o 
   8   2  10      105.35      112.63      8.75 o 
  -8   3  10       31.94       26.14      2.26 o 
  -7   3  10       29.55       28.41      2.62 o 
  -6   3  10      129.42      146.38      5.04 o 
  -5   3  10       73.98       82.23      2.75 o 
  -4   3  10      166.59      171.26      8.87 o 
  -3   3  10        9.13        9.43      0.75 o 
  -2   3  10      909.52      937.09     35.45 o 
  -1   3  10       15.00       15.33      0.80 o 
   0   3  10        2.19        1.01      0.41 o 
   1   3  10       16.83       17.84      0.78 o 
   2   3  10      913.97      962.25     30.46 o 
   3   3  10        9.57        9.22      0.56 o 
   4   3  10      171.19      169.24      5.61 o 
   5   3  10       75.86       77.76      4.85 o 
   6   3  10      132.85      120.70     13.33 o 
   7   3  10       30.34       30.79      4.10 o 
   8   3  10       32.15       31.52      2.47 o 
  -8   4  10        7.14        6.88      1.14 o 
  -7   4  10        2.97        4.99      0.80 o 
  -6   4  10       25.31       31.77      2.64 o 
  -5   4  10      179.29      191.88      7.56 o 
  -4   4  10       90.54      101.65      3.45 o 
  -3   4  10      297.08      298.39     13.23 o 
  -2   4  10      398.37      405.25     28.11 o 
  -1   4  10       60.73       61.62      4.94 o 
   0   4  10      261.97      272.56      9.76 o 
   1   4  10       63.37       61.16      2.63 o 
   2   4  10      396.57      393.71      7.99 o 
   3   4  10      300.49      299.51     12.12 o 
   4   4  10       88.82       92.59      3.23 o 
   5   4  10      183.27      167.85      4.96 o 
   6   4  10       26.41       25.72      2.24 o 
   7   4  10        2.85        2.28      1.07 o 
   8   4  10        7.31        7.01      1.09 o 
  -7   5  10       41.28       36.71      3.46 o 
  -6   5  10        1.73        1.64      0.47 o 
  -5   5  10      246.22      277.95     21.03 o 
  -4   5  10      203.79      241.85     10.88 o 
  -3   5  10      118.98      135.09      4.09 o 
  -2   5  10      189.43      214.28     18.52 o 
  -1   5  10      436.70      468.29     40.19 o 
   0   5  10     1081.97     1168.16     48.86 o 
   1   5  10      440.15      459.46     24.00 o 
   2   5  10      188.85      209.90      7.14 o 
   3   5  10      121.27      109.17      7.34 o 
   4   5  10      205.50      224.43      8.99 o 
   5   5  10      249.79      263.28      7.96 o 
   6   5  10        1.84        1.14      0.63 o 
   7   5  10       42.37       34.28      3.64 o 
  -6   6  10       61.67       77.01     10.83 o 
  -5   6  10       27.70       26.81      2.06 o 
  -4   6  10       22.23       22.78      2.62 o 
  -3   6  10      511.81      644.04     19.82 o 
  -2   6  10      112.35      110.15     12.88 o 
  -1   6  10      273.46      274.47     31.81 o 
   0   6  10       16.22       13.38      1.04 o 
   1   6  10      271.01      273.53     10.26 o 
   2   6  10      108.53      100.91      6.13 o 
   3   6  10      511.85      544.93     23.91 o 
   4   6  10       22.39       16.77      1.03 o 
   5   6  10       26.79       26.98      1.71 o 
   6   6  10       59.56       67.74      3.72 o 
   7   6  10       11.15        7.76      2.93 o 
  -7   7  10       37.54       29.54      4.54 o 
  -6   7  10       24.64       26.47      2.84 o 
  -5   7  10       74.93       92.36      5.21 o 
  -4   7  10       28.03       32.10      3.61 o 
  -3   7  10       76.20       91.36      5.39 o 
  -1   7  10      100.30      115.25     12.70 o 
   0   7  10       72.70       67.72      3.98 o 
   1   7  10       98.46       95.61      7.06 o 
   2   7  10      103.09      100.52      5.81 o 
   3   7  10       76.15       96.05      5.74 o 
   4   7  10       29.04       26.24      1.25 o 
   5   7  10       73.63       73.18      2.95 o 
   6   7  10       25.28       23.06      2.24 o 
   7   7  10       36.75       30.47      2.95 o 
  -6   8  10       64.62       74.71      5.81 o 
  -5   8  10       40.42       44.20      3.43 o 
  -4   8  10       16.79       22.00      2.10 o 
  -3   8  10      126.12      134.33      6.38 o 
  -2   8  10       71.20       75.74     10.48 o 
  -1   8  10      399.33      543.06     16.54 o 
   0   8  10      603.66      636.52     34.35 o 
   1   8  10      396.47      435.42     17.09 o 
   2   8  10       72.86       70.25      4.31 o 
   3   8  10      126.58      125.25      5.25 o 
   4   8  10       17.17       18.31      1.59 o 
   5   8  10       40.07       41.54      3.00 o 
   6   8  10       65.18       57.36      5.47 o 
  -6   9  10       48.22       48.22      3.53 o 
  -5   9  10       41.97       51.42      4.67 o 
  -4   9  10       22.85       17.29      2.90 o 
  -3   9  10       35.92       33.58      4.29 o 
  -2   9  10       44.13       50.49      5.30 o 
  -1   9  10       78.81       82.71      5.08 o 
   0   9  10       78.55       80.07      7.56 o 
   1   9  10       81.58       75.19      6.80 o 
   2   9  10       42.71       35.36      5.49 o 
   3   9  10       35.32       29.99      3.00 o 
   4   9  10       23.22       20.25      2.16 o 
   5   9  10       41.86       46.44      4.81 o 
   6   9  10       46.92       39.81      5.19 o 
  -5  10  10       25.18       23.11      5.26 o 
  -2  10  10        5.95        6.66      1.25 o 
  -1  10  10       30.07       38.07      2.78 o 
   0  10  10      631.13      728.92     44.12 o 
   1  10  10       29.76       26.11      4.14 o 
   2  10  10        6.22        5.21      1.26 o 
   3  10  10       31.74       33.47      2.97 o 
   4  10  10       32.43       30.80      4.28 o 
   5  10  10       26.10       26.47      3.30 o 
  -4  11  10        6.19        7.45      1.77 o 
  -2  11  10      133.67      157.09     27.83 o 
  -1  11  10       48.64       52.42      3.82 o 
   0  11  10       40.35       33.25      3.77 o 
   1  11  10       47.81       37.68      5.28 o 
   2  11  10      133.87      161.50     10.60 o 
   3  11  10       57.36       52.30      7.83 o 
   4  11  10        6.12       11.25      1.73 o 
  -2  12  10        9.40       13.44      3.28 o 
  -1  12  10       16.86       13.35      2.49 o 
   0  12  10      102.31      110.82     15.34 o 
   1  12  10       16.33       17.93      4.17 o 
   2  12  10        9.20       15.53      2.27 o 
   1   0  11       67.71       61.62      3.54 o 
   2   0  11      242.21      273.48      9.60 o 
   3   0  11      297.41      348.09     12.12 o 
   4   0  11      103.79      107.07      5.44 o 
   5   0  11      156.60      162.71      9.11 o 
   6   0  11       26.56       24.26      3.22 o 
   7   0  11      178.21      174.39     12.09 o 
   8   0  11        3.03        3.50      1.00 o 
  -8   1  11       15.28       12.59      1.81 o 
  -7   1  11       16.23       15.75      2.40 o 
  -6   1  11        0.65        3.41      1.39 o 
  -5   1  11        4.60        5.30      1.01 o 
  -4   1  11      335.21      347.14     13.96 o 
  -3   1  11      941.00     1008.86     27.98 o 
  -2   1  11      315.01      305.30      8.39 o 
  -1   1  11      228.59      215.95      6.96 o 
   0   1  11      150.38      160.73      4.88 o 
   1   1  11      222.30      214.68      6.26 o 
   2   1  11      315.06      303.60      7.80 o 
   3   1  11      946.68     1015.80     30.60 o 
   4   1  11      338.54      338.70     13.38 o 
   5   1  11        3.81        7.22      1.12 o 
   6   1  11        0.75        1.89      0.94 o 
   7   1  11       15.91       17.17      2.32 o 
   8   1  11       15.69       19.51      4.42 o 
  -8   2  11       16.01       11.36      1.89 o 
  -7   2  11       47.98       48.72      4.13 o 
  -6   2  11       85.90       97.93      4.96 o 
  -5   2  11       96.70      110.33      4.00 o 
  -4   2  11       59.62       59.54      2.78 o 
  -3   2  11      203.56      198.45      5.56 o 
  -2   2  11      419.30      432.03     15.60 o 
  -1   2  11      659.02      675.79     20.68 o 
   0   2  11       27.98       29.95      1.42 o 
   1   2  11      661.63      675.61     13.25 o 
   2   2  11      411.20      445.92     10.66 o 
   3   2  11      205.37      187.45      5.48 o 
   4   2  11       60.02       54.62      3.38 o 
   5   2  11       99.09      103.69      5.27 o 
   6   2  11       84.13       97.06     12.81 o 
   7   2  11       49.20       51.16      5.58 o 
   8   2  11       16.17       20.11      2.28 o 
  -8   3  11       27.39       19.46      4.04 o 
  -7   3  11       14.96       14.11      1.68 o 
  -6   3  11       36.75       41.47      3.08 o 
  -5   3  11       72.18       72.47      2.60 o 
  -4   3  11       29.37       38.25      1.72 o 
  -3   3  11      133.42      129.11      5.20 o 
  -2   3  11       86.49       76.88      5.39 o 
  -1   3  11      113.25      116.64      3.59 o 
   0   3  11       68.91       80.14      3.74 o 
   1   3  11      115.00      123.50      3.58 o 
   2   3  11       91.24       74.21      3.65 o 
   3   3  11      133.73      121.49      4.91 o 
   4   3  11       27.90       32.95      2.03 o 
   5   3  11       72.03       62.60      5.61 o 
   6   3  11       35.99       35.05      3.46 o 
   7   3  11       14.96       14.40      1.91 o 
   8   3  11       27.28       30.71      2.74 o 
  -7   4  11       13.39       12.86      1.00 o 
  -6   4  11        5.75        3.94      0.72 o 
  -5   4  11       15.10        9.00      0.87 o 
  -4   4  11      304.53      339.19     19.20 o 
  -3   4  11      286.39      343.59     30.32 o 
  -2   4  11      103.96      114.10      5.93 o 
  -1   4  11      171.38      204.88     15.02 o 
   0   4  11      156.52      151.12      6.61 o 
   1   4  11      168.31      164.84      6.06 o 
   2   4  11      101.93      100.87      5.57 o 
   3   4  11      285.51      294.63      9.50 o 
   4   4  11      305.95      315.74      7.78 o 
   5   4  11       16.44       10.30      0.73 o 
   6   4  11        6.15        4.38      1.35 o 
   7   4  11       12.76        9.14      1.35 o 
  -7   5  11       26.94       25.12      2.90 o 
  -6   5  11      110.13      124.38     13.39 o 
  -5   5  11       18.17       20.07      1.14 o 
  -4   5  11       19.78       22.99      2.03 o 
  -3   5  11      119.17      149.36      5.04 o 
  -2   5  11      965.75      872.61     48.75 o 
  -1   5  11      549.63      539.53     19.63 o 
   0   5  11        1.75        1.18      0.47 o 
   1   5  11      547.64      559.51     27.64 o 
   2   5  11      971.42      977.91     14.81 o 
   3   5  11      114.98      125.05      4.84 o 
   4   5  11       19.43       19.78      1.00 o 
   5   5  11       17.94       20.08      1.67 o 
   6   5  11      111.40      112.44      6.42 o 
   7   5  11       25.71       24.36      1.80 o 
  -7   6  11       41.00       32.57      4.54 o 
  -6   6  11        2.04        2.63      1.13 o 
  -5   6  11        8.38        7.10      0.93 o 
  -4   6  11      174.20      179.57     13.94 o 
  -3   6  11       65.82       78.81      6.73 o 
  -2   6  11      176.70      206.77      7.57 o 
  -1   6  11      156.06      187.46      9.97 o 
   0   6  11       52.57       42.32      3.11 o 
   1   6  11      151.56      146.40      6.84 o 
   2   6  11      176.30      173.40      8.69 o 
   3   6  11       67.09       70.57      2.94 o 
   4   6  11      174.59      171.22      7.02 o 
   5   6  11        7.68        8.15      1.33 o 
   6   6  11        2.18        1.62      1.22 o 
   7   6  11       39.99       32.74      2.83 o 
  -6   7  11       30.38       41.26      7.32 o 
  -5   7  11       67.18       75.76      7.00 o 
  -4   7  11        7.65        6.44      1.20 o 
  -3   7  11       54.77       61.79      4.73 o 
  -2   7  11      121.23      140.25     10.86 o 
  -1   7  11      241.84      314.59     13.13 o 
   0   7  11      233.91      238.12      9.31 o 
   1   7  11      239.77      256.48     10.39 o 
   2   7  11      117.78      125.97      6.42 o 
   3   7  11       57.32       55.42      2.58 o 
   4   7  11        7.83        6.61      0.65 o 
   5   7  11       68.48       70.64      3.87 o 
   6   7  11       29.81       28.35      2.70 o 
  -6   8  11       35.74       35.09      3.11 o 
  -5   8  11       11.03       11.19      1.37 o 
  -4   8  11      110.43      120.98      6.12 o 
  -3   8  11       54.12       51.50      8.21 o 
  -1   8  11       77.85       76.75     13.63 o 
   0   8  11      245.99      270.65     19.25 o 
   1   8  11       79.66       76.34      6.40 o 
   2   8  11       30.67       33.08      2.99 o 
   3   8  11       55.65       56.21      4.05 o 
   4   8  11      108.93       87.15     11.11 o 
   5   8  11       11.07       10.92      1.33 o 
   6   8  11       34.86       26.98      2.26 o 
  -5   9  11        3.80        2.79      1.39 o 
  -2   9  11       88.24       96.06     16.16 o 
  -1   9  11       56.17       58.31      5.23 o 
   0   9  11        5.61        4.33      1.07 o 
   1   9  11       56.59       60.99      3.78 o 
   2   9  11       87.71       78.31      7.91 o 
   3   9  11       56.31       46.22      6.12 o 
   4   9  11       72.78       78.01      7.85 o 
   5   9  11        4.03        4.63      0.99 o 
  -2  10  11       52.65       73.34     11.23 o 
  -1  10  11      145.73      163.92     18.43 o 
   0  10  11        2.74        3.44      1.62 o 
   1  10  11      145.04      200.61     27.01 o 
   2  10  11       51.64       54.77      6.75 o 
   3  10  11       19.10       16.52      1.55 o 
   4  10  11        0.83        2.33      0.82 o 
  -2  11  11        2.99        4.80      2.02 o 
  -1  11  11      131.51      117.99     14.45 o 
   0  11  11       79.63       83.31      5.87 o 
   1  11  11      133.28      186.70     12.62 o 
   2  11  11        3.04        5.17      1.89 o 
   3  11  11       18.78       17.13      2.27 o 
  -1  12  11       12.73       10.48      1.19 o 
   0  12  11        0.47        3.80      1.07 o 
   1  12  11       12.45        9.26      1.54 o 
   0   0  12      475.04      549.60     63.50 o 
   1   0  12      277.25      283.26     13.39 o 
   2   0  12      118.47      119.22      2.95 o 
   3   0  12      407.02      431.74     13.29 o 
   4   0  12        7.32        9.28      0.62 o 
   5   0  12       66.49       61.19      6.14 o 
   6   0  12       83.91       84.91      5.83 o 
   7   0  12        2.23        3.52      0.82 o 
   8   0  12       59.68       50.05     19.69 o 
  -8   1  12       15.62       13.12      2.11 o 
  -7   1  12       32.44       29.05      2.73 o 
  -6   1  12       63.83       67.66     12.24 o 
  -5   1  12        9.44        8.71      1.11 o 
  -4   1  12      124.40      124.82      3.69 o 
  -3   1  12      540.78      578.05     14.83 o 
  -2   1  12      325.18      355.30     11.77 o 
  -1   1  12      179.84      185.28      4.38 o 
   0   1  12      283.79      309.50     16.33 o 
   1   1  12      181.47      187.54      7.64 o 
   2   1  12      328.61      361.15     10.96 o 
   3   1  12      543.04      561.74     25.98 o 
   4   1  12      125.62      108.18      8.09 o 
   5   1  12       10.20        9.85      1.43 o 
   6   1  12       65.99       72.43     14.08 o 
   7   1  12       32.89       28.49      5.41 o 
   8   1  12       16.06       12.26      1.49 o 
  -8   2  12       87.14       87.91      9.97 o 
  -7   2  12       24.80       28.05      2.17 o 
  -6   2  12        0.25        1.20      0.64 o 
  -5   2  12        2.19        2.63      0.61 o 
  -4   2  12      119.08      127.94      5.04 o 
  -3   2  12      266.80      295.88      9.70 o 
  -2   2  12      235.62      241.58      7.48 o 
  -1   2  12       39.21       40.69      1.86 o 
   0   2  12        0.40        2.33      0.46 o 
   1   2  12       39.55       43.98      2.63 o 
   2   2  12      233.91      232.62      7.22 o 
   3   2  12      270.05      283.50      8.85 o 
   4   2  12      118.30      114.71      5.03 o 
   5   2  12        2.56        1.93      0.67 o 
   6   2  12        0.33        2.24      1.09 o 
   7   2  12       25.16       25.50      2.42 o 
   8   2  12       86.55       86.18      6.12 o 
  -7   3  12        7.43        7.45      1.26 o 
  -6   3  12       69.13       80.24      4.11 o 
  -5   3  12      165.75      180.79      5.68 o 
  -4   3  12      204.70      212.12     10.53 o 
  -3   3  12       15.14       14.69      0.84 o 
  -2   3  12       14.74       15.79      0.81 o 
  -1   3  12        8.56        7.71      0.54 o 
   0   3  12       88.41       85.47      2.16 o 
   1   3  12        7.30        5.30      0.59 o 
   2   3  12       16.25       17.04      0.81 o 
   3   3  12       14.03       13.42      1.21 o 
   4   3  12      208.19      198.40      8.95 o 
   5   3  12      165.07      155.02      8.98 o 
   6   3  12       69.52       69.95      4.88 o 
   7   3  12        7.85        6.85      1.66 o 
  -7   4  12       12.33       12.32      1.79 o 
  -6   4  12       21.47       21.27      2.43 o 
  -5   4  12       97.57      119.17      4.88 o 
  -4   4  12       56.00       52.65      2.39 o 
  -3   4  12      446.97      471.53     23.37 o 
  -2   4  12      543.75      564.90     20.79 o 
  -1   4  12        4.53        3.10      0.61 o 
   0   4  12      131.87      120.45      3.65 o 
   1   4  12        5.32        3.58      0.67 o 
   2   4  12      542.38      546.33     12.58 o 
   3   4  12      445.24      447.62     23.72 o 
   4   4  12       54.63       44.67      3.14 o 
   5   4  12       97.95       98.95      6.96 o 
   6   4  12       20.19       18.90      1.85 o 
   7   4  12       12.54       13.93      2.48 o 
  -7   5  12       61.82       54.57      4.80 o 
  -6   5  12        7.80        9.75      1.09 o 
  -5   5  12      150.04      189.07     14.14 o 
  -4   5  12       46.81       55.41      4.43 o 
  -3   5  12       11.94       13.69      1.66 o 
  -2   5  12       31.90       41.40      7.20 o 
  -1   5  12       80.30       81.73      8.58 o 
   0   5  12        0.03        1.65      0.61 o 
   1   5  12       83.21       90.49      6.67 o 
   2   5  12       31.80       36.72      1.54 o 
   3   5  12       12.49       13.11      0.88 o 
   4   5  12       47.26       48.51      3.65 o 
   5   5  12      150.29      157.81      5.06 o 
   6   5  12        7.91       10.59      1.02 o 
   7   5  12       62.51       67.21      7.65 o 
  -7   6  12       30.98       31.56      5.18 o 
  -6   6  12       39.46       55.01      6.06 o 
  -5   6  12       53.44       55.31      6.63 o 
  -4   6  12        2.85        1.88      0.57 o 
  -3   6  12      169.40      189.95     12.50 o 
  -2   6  12       10.67       18.93      2.90 o 
   0   6  12       22.51       21.37      1.58 o 
   2   6  12       11.30       14.26      0.79 o 
   3   6  12      167.88      174.40      8.55 o 
   4   6  12        2.80        3.33      0.80 o 
   5   6  12       53.24       52.40      2.94 o 
   6   6  12       39.86       43.92      3.14 o 
   7   6  12       32.42       31.16      2.99 o 
  -6   7  12       15.35       12.23      2.05 o 
  -5   7  12       48.04       50.29      6.00 o 
  -4   7  12       63.08       78.20      4.72 o 
  -3   7  12       41.08       47.99      4.81 o 
  -2   7  12       29.59       27.14      3.28 o 
  -1   7  12       11.88       10.96      5.81 o 
   0   7  12       19.97       18.59      3.79 o 
   1   7  12       12.71       11.96      1.30 o 
   2   7  12       30.59       28.23      1.38 o 
   3   7  12       41.56       47.16      2.53 o 
   4   7  12       64.81       58.49      5.78 o 
   5   7  12       47.56       40.84      2.77 o 
   6   7  12       15.68       15.71      1.74 o 
  -5   8  12       13.01       10.06      1.31 o 
  -4   8  12        6.09        7.00      2.78 o 
  -1   8  12       70.52       86.60      4.80 o 
   0   8  12      153.22      160.29     14.61 o 
   1   8  12       67.94       60.96      4.28 o 
   2   8  12        1.32        2.80      0.53 o 
   3   8  12       31.64       26.91      2.93 o 
   4   8  12        6.09        5.77      0.67 o 
   5   8  12       12.46       10.28      1.18 o 
  -5   9  12       18.84       15.73      2.01 o 
  -4   9  12        1.60        2.27      1.14 o 
  -1   9  12        4.01        4.91      1.96 o 
   0   9  12       17.95       13.95      1.89 o 
   1   9  12        4.58        5.75      0.85 o 
   2   9  12       26.21       27.62      2.76 o 
   3   9  12       18.99       19.29      3.61 o 
   4   9  12        1.82        1.94      1.32 o 
   5   9  12       18.50       14.04      1.23 o 
  -2  10  12       64.04       66.90     14.01 o 
  -1  10  12       41.96       37.68      4.73 o 
   0  10  12      281.80      438.91     30.42 o 
   1  10  12       42.38       39.08      5.70 o 
   2  10  12       65.08       53.62      7.51 o 
   3  10  12       19.30       17.70      1.90 o 
   4  10  12       49.25       52.64      7.20 o 
  -2  11  12       41.18       37.12      6.82 o 
  -1  11  12       22.66       21.42      2.13 o 
   0  11  12       17.92       12.51      1.84 o 
   1  11  12       22.65       26.89      5.55 o 
   2  11  12       42.32       38.73     12.75 o 
   1   0  13      284.64      315.63     17.11 o 
   2   0  13      366.15      375.63     10.08 o 
   3   0  13        4.20        3.21      0.43 o 
   4   0  13      333.48      340.87     13.21 o 
   5   0  13        0.59        0.97      0.47 o 
   6   0  13       28.95       30.34      3.79 o 
   7   0  13       18.40        9.69      3.28 o 
  -7   1  13        5.35        7.00      1.00 o 
  -6   1  13        5.79        5.41      0.96 o 
  -5   1  13       14.93       12.17      1.72 o 
  -4   1  13      246.69      263.05      6.56 o 
  -3   1  13      255.14      276.04      7.93 o 
  -2   1  13      186.63      180.69      5.99 o 
  -1   1  13      130.95      141.78      7.53 o 
   0   1  13      225.64      220.53      7.06 o 
   1   1  13      129.08      139.66      3.03 o 
   2   1  13      185.98      182.73      5.94 o 
   3   1  13      256.18      271.09      7.16 o 
   4   1  13      248.55      242.99      9.97 o 
   5   1  13       14.84       12.29      1.83 o 
   6   1  13        5.54        5.20      1.45 o 
   7   1  13        5.09        5.23      0.93 o 
  -7   2  13       26.98       29.35      1.93 o 
  -6   2  13       47.81       51.43      3.88 o 
  -5   2  13       14.67       12.51      1.79 o 
  -4   2  13       78.23       85.78      2.48 o 
  -3   2  13      185.68      194.76      8.29 o 
  -2   2  13      250.13      268.64     10.06 o 
  -1   2  13      211.58      214.95      7.98 o 
   0   2  13       47.60       46.20      3.00 o 
   1   2  13      211.37      217.91      6.88 o 
   2   2  13      249.19      258.74      8.05 o 
   3   2  13      185.33      197.79      9.18 o 
   4   2  13       77.71       69.29      7.08 o 
   5   2  13       15.74       12.51      1.08 o 
   6   2  13       48.02       35.26      3.66 o 
   7   2  13       27.20       23.77      2.61 o 
  -7   3  13       37.16       33.27      2.73 o 
  -6   3  13       56.03       57.20      4.40 o 
  -5   3  13       38.17       32.25      2.37 o 
  -4   3  13      132.15      148.37      6.65 o 
  -3   3  13      126.60      137.90      5.87 o 
  -2   3  13      206.02      206.60     10.45 o 
  -1   3  13      144.53      130.31      5.66 o 
   0   3  13      113.50      103.58      3.38 o 
   1   3  13      140.20      134.01      2.78 o 
   2   3  13      207.99      203.09      7.88 o 
   3   3  13      128.07      118.58      5.52 o 
   4   3  13      129.28      116.82     10.53 o 
   5   3  13       38.52       31.97      4.38 o 
   6   3  13       56.36       49.90      4.45 o 
   7   3  13       36.38       28.86      3.69 o 
  -7   4  13       28.20       24.65      2.33 o 
  -6   4  13       24.58       24.71      2.31 o 
  -5   4  13       51.61       58.62      4.81 o 
  -4   4  13      346.11      410.49     18.32 o 
  -3   4  13       51.96       56.92      2.62 o 
  -2   4  13       57.35       58.32      3.17 o 
  -1   4  13      234.36      253.00     13.47 o 
   0   4  13       23.43       19.26      1.19 o 
   1   4  13      237.04      239.69      9.27 o 
   2   4  13       55.57       52.13      4.06 o 
   3   4  13       51.02       48.69      2.29 o 
   4   4  13      340.95      348.43      9.93 o 
   5   4  13       52.18       50.65      3.02 o 
   6   4  13       25.00       22.98      2.31 o 
   7   4  13       28.66       24.72      2.37 o 
  -7   5  13       32.01       27.27      5.18 o 
  -6   5  13       85.66       61.25      5.94 o 
  -5   5  13       22.21       20.18      1.88 o 
  -4   5  13        6.19        8.80      0.91 o 
  -3   5  13      128.71      140.78     10.26 o 
  -2   5  13        1.95        3.39      2.21 o 
  -1   5  13       93.80      116.11     19.94 o 
   0   5  13       20.78       18.31      1.55 o 
   1   5  13       91.83      109.42      5.81 o 
   2   5  13        2.29        2.83      0.60 o 
   3   5  13      126.84      128.71      5.66 o 
   4   5  13        6.35        7.73      0.83 o 
   5   5  13       21.11       19.57      1.71 o 
   6   5  13       85.65       82.13      4.14 o 
   7   5  13       31.72       24.92      2.71 o 
  -6   6  13        3.71        4.80      1.26 o 
  -5   6  13       81.51       97.86      5.55 o 
  -4   6  13       42.85       40.66      6.75 o 
  -3   6  13        2.27        2.65      1.51 o 
  -2   6  13       23.90       16.92      3.91 o 
  -1   6  13       33.78       31.94      5.30 o 
   0   6  13      112.38       91.83      8.22 o 
   1   6  13       35.91       32.94      2.55 o 
   2   6  13       23.90       20.20      1.67 o 
   3   6  13        1.81        2.45      0.59 o 
   4   6  13       42.97       46.61      3.14 o 
   5   6  13       81.56       72.31      5.45 o 
   6   6  13        3.74        3.01      0.73 o 
  -6   7  13       23.51       18.56      3.16 o 
  -5   7  13       25.89       27.95      3.39 o 
  -4   7  13       18.44       17.90      2.42 o 
  -3   7  13       37.29       36.69      4.94 o 
  -1   7  13       56.68       62.36      8.71 o 
   0   7  13       71.42       64.27      7.11 o 
   1   7  13       56.27       50.63      3.55 o 
   2   7  13      160.09      155.55      8.56 o 
   3   7  13       37.90       42.20      2.80 o 
   4   7  13       18.52       16.78      2.32 o 
   5   7  13       25.96       24.31      2.09 o 
   6   7  13       23.06       20.54      1.89 o 
  -5   8  13       13.30       14.90      2.34 o 
  -4   8  13       53.03       57.13      6.33 o 
  -1   8  13        3.08        6.06      1.64 o 
   0   8  13        1.03        1.80      0.60 o 
   1   8  13        3.38        3.68      0.78 o 
   2   8  13        0.29        1.86      0.48 o 
   3   8  13       38.04       35.75      2.42 o 
   4   8  13       52.19       44.42      3.10 o 
   5   8  13       12.72       13.72      1.71 o 
  -4   9  13       14.92       19.63      2.91 o 
  -1   9  13       43.10       37.19      4.92 o 
   0   9  13       39.17       36.36      2.71 o 
   1   9  13       43.02       40.14      8.08 o 
   2   9  13        5.52        6.84      0.87 o 
   3   9  13       52.61       49.03      6.39 o 
   4   9  13       14.53       18.26      1.82 o 
  -2  10  13       22.74       21.33      5.93 o 
  -1  10  13       51.78       51.12     10.98 o 
   0  10  13        2.70        6.67      1.13 o 
   1  10  13       51.62       40.84      5.49 o 
   2  10  13       23.33       20.77      3.09 o 
   3  10  13        0.34        1.84      0.61 o 
  -1  11  13       15.62       10.39      2.67 o 
   0  11  13       62.17       53.80      8.89 o 
   1  11  13       15.96       15.91      2.40 o 
   0   0  14      625.52      633.79     36.86 o 
   1   0  14       34.73       37.14      2.10 o 
   2   0  14      260.73      263.07      7.82 o 
   3   0  14       53.65       44.63      1.69 o 
   4   0  14        1.01        1.70      0.73 o 
   5   0  14       60.74       53.43      6.14 o 
   6   0  14        6.23        7.32      1.46 o 
   7   0  14       16.44       17.89      1.93 o 
  -7   1  14       10.71       11.66      1.35 o 
  -6   1  14       17.58       19.65      2.86 o 
  -5   1  14        1.27        1.40      0.42 o 
  -4   1  14       50.08       54.96      4.38 o 
  -3   1  14      280.31      305.19      9.32 o 
  -2   1  14      363.17      370.54     10.88 o 
  -1   1  14      178.63      205.35      7.51 o 
   0   1  14      128.78      144.73      8.93 o 
   1   1  14      175.74      170.86     11.14 o 
   2   1  14      363.41      359.84     10.86 o 
   3   1  14      280.95      299.59      4.83 o 
   4   1  14       50.58       54.19      7.52 o 
   5   1  14        1.39        1.25      1.11 o 
   6   1  14       17.92       16.28      2.59 o 
   7   1  14       10.70        8.04      1.27 o 
  -7   2  14       31.59       27.79      2.31 o 
  -6   2  14        5.02        7.63      1.60 o 
  -5   2  14       37.43       39.22      2.60 o 
  -4   2  14       87.27       93.44      3.90 o 
  -3   2  14      187.47      196.25     10.35 o 
  -2   2  14      250.85      260.20     10.97 o 
  -1   2  14      360.09      372.14      9.58 o 
   0   2  14      793.91      843.87     31.87 o 
   1   2  14      364.10      374.35      9.23 o 
   2   2  14      249.07      245.33      7.53 o 
   3   2  14      189.58      189.04      8.68 o 
   4   2  14       88.16       88.13      9.14 o 
   5   2  14       37.10       34.84      2.93 o 
   6   2  14        4.82        3.85      0.90 o 
   7   2  14       32.67       23.84      5.30 o 
  -7   3  14       19.13       16.35      2.45 o 
  -6   3  14       37.52       41.17      2.86 o 
  -5   3  14      117.91      126.34      9.17 o 
  -4   3  14       34.45       32.19      1.72 o 
  -3   3  14      237.58      268.12     18.80 o 
  -2   3  14        3.09        2.59      1.15 o 
  -1   3  14      158.60      153.79      7.33 o 
   0   3  14       84.39       86.11      3.56 o 
   1   3  14      156.34      150.18      4.55 o 
   2   3  14        3.64        5.37      0.80 o 
   3   3  14      234.72      225.87      9.96 o 
   4   3  14       35.69       30.16      3.09 o 
   5   3  14      116.01      117.08     10.26 o 
   6   3  14       38.11       42.20      3.15 o 
   7   3  14       18.64       17.73      2.50 o 
  -6   4  14       30.69       27.17      2.53 o 
  -5   4  14      107.60      110.22      9.44 o 
  -4   4  14        3.18        2.17      0.41 o 
  -3   4  14      216.63      260.35     14.88 o 
  -2   4  14      162.77      158.04      9.40 o 
  -1   4  14      193.09      188.24     10.99 o 
   0   4  14      339.50      369.72     42.13 o 
   1   4  14      196.32      178.47     10.89 o 
   2   4  14      164.84      157.36      5.69 o 
   3   4  14      214.18      210.15      6.12 o 
   4   4  14        3.22        3.47      0.69 o 
   5   4  14      107.97      102.35      7.52 o 
   6   4  14       30.71       30.36      2.25 o 
  -6   5  14        7.28        5.71      1.89 o 
  -5   5  14       34.24       31.52      4.37 o 
  -4   5  14      119.50      131.43      8.62 o 
  -3   5  14       21.85       25.89      2.26 o 
  -2   5  14       18.63       15.98      2.46 o 
  -1   5  14        3.81        3.28      1.89 o 
   0   5  14       38.76       39.59      4.23 o 
   1   5  14        4.24        4.26      1.63 o 
   2   5  14       18.91       14.28      1.24 o 
   3   5  14       21.36       22.55      2.01 o 
   4   5  14      117.64      109.28      5.60 o 
   5   5  14       34.45       35.96      2.34 o 
   6   5  14        7.33        7.98      0.83 o 
  -6   6  14       35.41       31.56      5.18 o 
  -5   6  14       29.71       28.93      3.84 o 
  -4   6  14       21.83       21.40      3.30 o 
  -3   6  14       59.82       56.49     10.79 o 
  -2   6  14      101.29      100.07      8.34 o 
  -1   6  14       33.08       21.08      2.52 o 
   0   6  14       63.47       51.86      5.33 o 
   1   6  14       34.18       28.17      2.79 o 
   2   6  14      100.50      103.25      5.77 o 
   3   6  14       61.16       57.99      3.67 o 
   4   6  14       21.71       18.79      1.73 o 
   5   6  14       29.72       28.01      2.06 o 
   6   6  14       35.61       33.18      2.11 o 
  -5   7  14       27.72       27.14      5.43 o 
  -4   7  14       25.12       27.16      3.65 o 
  -3   7  14       32.00       30.04      4.80 o 
  -1   7  14       48.41       57.44     10.86 o 
   0   7  14       24.97       25.74      4.11 o 
   1   7  14       49.61       48.07      3.18 o 
   2   7  14        2.01        3.16      0.55 o 
   3   7  14       31.97       34.16      2.44 o 
   4   7  14       25.22       24.54      2.04 o 
   5   7  14       27.18       25.12      1.84 o 
  -4   8  14       10.70       13.25      2.52 o 
  -1   8  14      125.57      186.07     10.22 o 
   0   8  14       50.75       55.21      4.22 o 
   1   8  14      125.19      122.36     10.79 o 
   2   8  14      108.30      120.68      6.46 o 
   3   8  14       24.51       29.71      3.37 o 
   4   8  14       10.33       10.27      1.31 o 
  -4   9  14       21.32       17.71      2.32 o 
  -1   9  14        3.98        4.92      1.26 o 
   0   9  14       15.02       12.17      1.86 o 
   1   9  14        3.81        2.90      1.26 o 
   2   9  14        9.13        9.99      1.02 o 
   3   9  14       37.74       42.59      2.68 o 
   4   9  14       21.35       21.71      2.18 o 
  -2  10  14       31.29       26.89      6.44 o 
  -1  10  14       35.00       31.54      3.36 o 
   0  10  14       85.32       69.71      5.32 o 
   1  10  14       35.17       26.23      4.17 o 
   2  10  14       32.03       22.88      2.01 o 
   1   0  15      176.78      181.25      7.07 o 
   2   0  15      187.20      207.97      6.34 o 
   3   0  15       72.16       72.12      4.38 o 
   4   0  15       67.56       68.42      4.66 o 
   5   0  15       10.97        7.64      1.04 o 
   6   0  15       31.73       27.52      2.35 o 
  -6   1  15        3.04        4.36      0.81 o 
  -5   1  15        5.20        6.61      0.81 o 
  -4   1  15       86.61       87.53      4.20 o 
  -3   1  15      133.92      142.86      5.70 o 
  -2   1  15      150.31      143.22      8.66 o 
  -1   1  15      345.64      381.71     27.08 o 
   0   1  15      128.13      130.85      6.36 o 
   1   1  15      345.55      378.41     19.35 o 
   2   1  15      151.92      153.41      3.67 o 
   3   1  15      131.52      131.16      2.89 o 
   4   1  15       88.71       84.43      7.69 o 
   5   1  15        4.85        7.05      2.02 o 
   6   1  15        3.24        5.38      0.87 o 
  -6   2  15       25.08       25.12      1.92 o 
  -5   2  15       29.31       36.89      2.58 o 
  -4   2  15      120.45      115.36      5.27 o 
  -3   2  15       25.13       27.02      1.94 o 
  -2   2  15      134.02      149.72      6.81 o 
  -1   2  15      538.85      574.68     22.10 o 
   0   2  15       84.90       72.30      5.25 o 
   1   2  15      534.78      559.30     15.70 o 
   2   2  15      132.48      135.70      7.07 o 
   3   2  15       25.77       26.68      2.11 o 
   4   2  15      119.21      111.83     13.46 o 
   5   2  15       29.26       25.67      2.78 o 
   6   2  15       25.33       30.06      2.62 o 
  -6   3  15        1.19        2.13      1.17 o 
  -5   3  15        1.82        1.68      0.56 o 
  -4   3  15      137.73      144.02      7.02 o 
  -3   3  15       29.63       31.10      2.10 o 
  -2   3  15      130.17      139.97      4.44 o 
  -1   3  15      204.32      219.38      6.06 o 
   0   3  15       18.31       21.99      1.97 o 
   1   3  15      202.11      217.33      8.64 o 
   2   3  15      129.60      129.97      7.21 o 
   3   3  15       28.82       29.53      2.42 o 
   4   3  15      136.23      131.85     15.38 o 
   5   3  15        1.94        2.15      0.67 o 
   6   3  15        1.30        3.42      0.69 o 
  -6   4  15        3.36        2.56      0.53 o 
  -5   4  15       64.62       80.67     12.43 o 
  -4   4  15       86.39      100.79      4.47 o 
  -3   4  15       33.28       26.69      2.26 o 
  -2   4  15       62.90       63.37      4.07 o 
  -1   4  15       37.25       34.76      2.90 o 
   0   4  15      251.80      324.55     13.89 o 
   1   4  15       39.56       34.76      3.35 o 
   2   4  15       62.24       61.28      5.25 o 
   3   4  15       31.56       26.53      2.65 o 
   4   4  15       86.55       98.19      3.83 o 
   5   4  15       65.23       65.18      6.12 o 
   6   4  15        3.54        3.56      0.49 o 
  -6   5  15       71.37       72.84     12.24 o 
  -4   5  15        8.55        6.82      1.77 o 
  -3   5  15      128.36      147.66      9.92 o 
  -2   5  15       79.92       85.31      4.60 o 
  -1   5  15      104.58      120.93     14.90 o 
   0   5  15       26.50       21.71      2.04 o 
   1   5  15      104.22      102.79     13.00 o 
   2   5  15       80.61       89.04      8.16 o 
   3   5  15      127.06      138.18      6.49 o 
   4   5  15        8.62        8.44      1.80 o 
   5   5  15       35.56       33.23      2.16 o 
   6   5  15       71.88       61.15      5.39 o 
  -5   6  15       27.44       28.52      3.91 o 
  -4   6  15       24.73       21.24      2.97 o 
  -3   6  15       63.85       62.59      6.04 o 
  -2   6  15       77.41       73.05      7.05 o 
  -1   6  15       61.53       68.29      7.95 o 
   0   6  15       16.93       15.99      1.85 o 
   1   6  15       60.08       63.75      6.21 o 
   2   6  15       77.87       79.10      4.56 o 
   3   6  15       64.75       64.37      4.16 o 
   4   6  15       24.54       21.51      1.87 o 
   5   6  15       26.84       28.02      2.11 o 
  -5   7  15       14.40       14.85      2.15 o 
  -4   7  15       16.45       14.70      2.36 o 
  -3   7  15       27.80       31.43      5.05 o 
  -1   7  15      105.80      114.75     18.81 o 
   0   7  15       23.48       20.87      2.41 o 
   1   7  15      106.48      113.70      7.90 o 
   2   7  15       33.48       35.07      2.18 o 
   3   7  15       28.01       31.67      2.70 o 
   4   7  15       16.06       14.32      2.01 o 
   5   7  15       14.19       12.24      3.03 o 
  -4   8  15       31.05       30.84      4.24 o 
  -1   8  15       64.44       71.07     14.64 o 
   0   8  15       44.20       41.50      4.10 o 
   1   8  15       64.48       62.03      4.86 o 
   2   8  15       25.26       22.15      2.19 o 
   3   8  15       59.98       54.35      4.48 o 
   4   8  15       31.38       30.34      2.30 o 
  -1   9  15       23.27       16.69      2.71 o 
   0   9  15      102.42      101.89     11.14 o 
   1   9  15       23.67       18.64      1.67 o 
   2   9  15       21.36       16.01      1.72 o 
   3   9  15       18.74       16.28      1.77 o 
  -1  10  15        5.54        3.63      2.08 o 
   0  10  15        3.86        2.43      0.68 o 
   1  10  15        5.73        4.90      2.35 o 
   0   0  16      194.06      208.28      7.83 o 
   1   0  16       11.75       14.42      2.79 o 
   2   0  16       15.87       13.96      1.12 o 
   3   0  16      166.57      170.80      5.83 o 
   4   0  16        4.18        2.89      0.54 o 
   5   0  16        3.10        2.98      0.63 o 
   6   0  16       46.59       43.15      3.20 o 
  -6   1  16       14.87       14.14      1.50 o 
  -5   1  16       14.63       14.36      1.30 o 
  -4   1  16        7.33        5.45      0.60 o 
  -3   1  16       56.75       62.96      3.75 o 
  -2   1  16      101.57      100.03      6.87 o 
  -1   1  16       90.89       92.68      9.97 o 
   0   1  16       14.89       20.26      2.44 o 
   1   1  16       89.96       90.06      6.63 o 
   2   1  16       99.17       95.24      8.78 o 
   3   1  16       57.46       64.38      3.58 o 
   4   1  16        7.70        4.93      0.62 o 
   5   1  16       14.22       17.39      1.51 o 
   6   1  16       14.34       14.10      2.17 o 
  -6   2  16        7.08        7.69      1.75 o 
  -5   2  16       35.90       33.26      4.79 o 
  -4   2  16       25.89       26.70      2.47 o 
  -3   2  16      136.66      144.74      6.40 o 
  -2   2  16       11.45       11.72      1.11 o 
  -1   2  16       14.69       15.85      1.31 o 
   0   2  16      238.09      232.52     10.48 o 
   1   2  16       15.98       15.11      1.01 o 
   2   2  16       10.92        9.00      0.57 o 
   3   2  16      134.73      134.48      7.47 o 
   4   2  16       25.42       21.26      2.90 o 
   5   2  16       35.18       38.50      4.54 o 
   6   2  16        7.12        6.15      1.25 o 
  -6   3  16       22.55       18.19      1.78 o 
  -5   3  16       30.16       28.30      2.17 o 
  -4   3  16       45.85       46.13      2.82 o 
  -3   3  16       84.55       92.84      5.63 o 
  -2   3  16       12.01       13.34      1.47 o 
  -1   3  16       72.22       83.71      7.13 o 
   0   3  16       49.35       52.42      2.92 o 
   1   3  16       71.95       72.00      3.34 o 
   2   3  16       11.74       11.50      1.44 o 
   3   3  16       82.99       80.18      7.27 o 
   4   3  16       46.87       53.13      3.32 o 
   5   3  16       29.60       27.02      2.30 o 
   6   3  16       22.70       23.83      1.92 o 
  -5   4  16       40.68       32.35      3.94 o 
  -4   4  16       10.82       10.90      1.21 o 
  -3   4  16      166.56      197.03     12.23 o 
  -2   4  16       60.57       56.73      5.76 o 
  -1   4  16       11.04       14.92      1.14 o 
   0   4  16       19.08       16.26      1.35 o 
   1   4  16       10.82       12.38      1.36 o 
   2   4  16       60.90       53.76      3.64 o 
   3   4  16      168.48      177.20     11.69 o 
   4   4  16       11.09       12.21      1.42 o 
   5   4  16       41.81       48.26      3.34 o 
  -5   5  16       27.23       32.95      6.19 o 
  -4   5  16       42.44       45.57      7.07 o 
  -3   5  16       10.99       10.31      1.58 o 
  -2   5  16        8.72        6.82      2.27 o 
  -1   5  16       50.99       49.31      5.12 o 
   0   5  16       39.08       44.18      8.58 o 
   1   5  16       52.13       50.15      4.05 o 
   2   5  16        8.70        5.07      1.27 o 
   3   5  16       10.68        7.65      1.38 o 
   4   5  16       40.96       48.51      4.52 o 
   5   5  16       26.95       27.37      1.64 o 
  -4   6  16        5.03        5.84      1.18 o 
  -3   6  16       27.15       24.22      3.09 o 
  -2   6  16      188.12      205.72     10.82 o 
  -1   6  16        2.23        1.64      1.01 o 
   0   6  16        1.87        1.95      0.77 o 
   1   6  16        2.08        3.27      1.24 o 
   2   6  16      188.73      235.11     14.85 o 
   3   6  16       27.59       24.43      1.64 o 
   4   6  16        5.13        4.39      1.07 o 
  -4   7  16       50.12       40.90      5.00 o 
  -3   7  16        4.01        5.43      1.77 o 
  -1   7  16        0.26        0.63      1.26 o 
   0   7  16      137.64      167.84     24.36 o 
   1   7  16        0.34        3.73      1.28 o 
   2   7  16       22.64       19.73      1.79 o 
   3   7  16        3.76        5.22      1.17 o 
   4   7  16       50.77       40.28      2.65 o 
  -1   8  16       75.11       76.78      9.18 o 
   0   8  16       25.84       20.45      2.10 o 
   1   8  16       75.02       62.38      6.63 o 
   2   8  16      115.30       98.49      6.05 o 
   3   8  16        6.04        4.57      0.55 o 
  -1   9  16       32.07       33.62      4.19 o 
   0   9  16        0.12       -0.16      1.26 o 
   1   9  16       32.20       32.08      2.93 o 
   1   0  17        0.52        2.79      0.89 o 
   2   0  17       17.91       15.67      1.64 o 
   3   0  17       57.76       54.02      3.62 o 
   4   0  17        3.18        4.03      0.63 o 
   5   0  17        4.00        4.56      0.77 o 
  -5   1  17        6.33        5.51      0.72 o 
  -4   1  17       51.19       44.81      2.82 o 
  -3   1  17       23.65       23.42      1.89 o 
  -2   1  17       49.98       53.32      6.53 o 
  -1   1  17       67.60       75.89      6.00 o 
   0   1  17       33.12       36.22      4.80 o 
   1   1  17       66.65       77.08      5.50 o 
   2   1  17       50.64       47.95      4.28 o 
   3   1  17       22.70       20.71      1.86 o 
   4   1  17       51.11       50.89      3.09 o 
   5   1  17        6.37        7.46      1.48 o 
  -5   2  17        7.06        9.86      2.53 o 
  -4   2  17       88.39       79.03      4.22 o 
  -3   2  17        5.73        6.19      0.72 o 
  -2   2  17      163.56      179.05      7.74 o 
  -1   2  17        2.55        1.30      0.56 o 
   0   2  17       11.85       12.67      1.35 o 
   1   2  17        2.16        2.15      0.39 o 
   2   2  17      159.21      159.57     10.92 o 
   3   2  17        5.19        6.94      1.06 o 
   4   2  17       87.33       78.43      6.15 o 
   5   2  17        6.91        6.80      1.42 o 
  -5   3  17       11.90        8.63      1.45 o 
  -4   3  17       74.75       70.80      6.51 o 
  -3   3  17       20.36       16.43      1.61 o 
  -2   3  17        7.07        6.18      0.81 o 
  -1   3  17       63.20       54.95      6.41 o 
   0   3  17        1.40        1.88      1.07 o 
   1   3  17       63.15       55.32      3.86 o 
   2   3  17        6.68        5.97      1.21 o 
   3   3  17       20.89       18.46      2.37 o 
   4   3  17       74.37       89.52      9.85 o 
   5   3  17       11.71       11.49      1.79 o 
  -4   4  17       38.82       34.03      4.96 o 
  -3   4  17        8.47        5.49      1.01 o 
  -2   4  17       90.78       86.49      5.42 o 
  -1   4  17       22.19       21.67      2.89 o 
   0   4  17       11.43       12.62      1.50 o 
   1   4  17       21.13       17.53      3.34 o 
   2   4  17       90.23       88.48      6.41 o 
   3   4  17        7.80        7.87      1.30 o 
   4   4  17       38.70       36.22      2.49 o 
   5   4  17       73.59       81.65      4.96 o 
  -4   5  17        1.99        2.69      0.67 o 
  -3   5  17       24.86       24.19      3.00 o 
  -2   5  17       19.41       17.55      3.28 o 
  -1   5  17       25.93       33.55      3.09 o 
   0   5  17        2.86       -0.25      2.15 o 
   1   5  17       25.72       30.89      2.67 o 
   2   5  17       19.78       14.04      4.86 o 
   3   5  17       24.46       25.51      1.87 o 
   4   5  17        2.09        1.83      1.44 o 
  -4   6  17       18.40       15.29      2.27 o 
  -3   6  17       25.77       21.86      2.61 o 
  -2   6  17        9.94        8.71      2.15 o 
  -1   6  17       31.15       31.94      5.43 o 
   0   6  17        1.78        3.51      1.20 o 
   1   6  17       31.63       27.77      3.01 o 
   2   6  17       10.16       10.54      0.97 o 
   3   6  17       25.65       20.95      4.67 o 
   4   6  17       18.56       15.68      1.43 o 
  -3   7  17      123.54      111.09     19.94 o 
  -1   7  17      105.69      130.44     16.85 o 
   0   7  17       13.33       11.11      3.03 o 
   1   7  17      105.86       95.76      6.99 o 
   2   7  17        9.19        9.36      1.11 o 
   3   7  17      124.89      115.91     10.95 o 
  -1   8  17       18.55       16.92      2.40 o 
   0   8  17        2.41        1.89      1.39 o 
   1   8  17       18.19       15.95      2.64 o 
   2   8  17        8.62        7.47      0.72 o 
   0   0  18        8.58        8.71      2.40 o 
   1   0  18        0.56        0.56      0.85 o 
   2   0  18       52.03       53.85      3.53 o 
   3   0  18       95.30       94.40      4.35 o 
   4   0  18        3.07        3.53      0.58 o 
   5   0  18        2.92        4.73      0.71 o 
  -5   1  18       20.22       14.50      1.84 o 
  -4   1  18        3.77        4.19      0.58 o 
  -3   1  18      114.66      118.14      5.31 o 
  -2   1  18        2.09        2.28      0.55 o 
  -1   1  18        9.88       12.88      3.03 o 
   0   1  18        0.03        1.10      1.70 o 
   1   1  18        9.01        9.08      1.13 o 
   2   1  18        2.18        2.61      1.41 o 
   3   1  18      114.71      126.54     10.58 o 
   4   1  18        3.87        5.08      0.74 o 
   5   1  18       19.86       14.11      1.83 o 
  -5   2  18       35.14       34.72      3.72 o 
  -4   2  18       28.01       22.01      2.91 o 
  -3   2  18       37.40       32.78      2.76 o 
  -2   2  18       16.58       12.35      1.48 o 
  -1   2  18       90.26       86.30      3.80 o 
   0   2  18        6.23        8.69      1.22 o 
   1   2  18       87.60       92.52      6.76 o 
   2   2  18       16.34       14.33      1.35 o 
   3   2  18       36.73       31.31      2.79 o 
   4   2  18       27.14       20.81      2.23 o 
   5   2  18       34.91       33.27      2.29 o 
  -4   3  18       48.42       41.78      4.79 o 
  -3   3  18       59.85       57.63      4.10 o 
  -2   3  18        8.43        9.71      1.23 o 
  -1   3  18        5.70        6.46      1.30 o 
   0   3  18        1.53        3.41      0.67 o 
   1   3  18        6.18        5.12      0.84 o 
   2   3  18        8.67        8.57      1.31 o 
   3   3  18       58.58       56.08      4.93 o 
   4   3  18       47.25       44.92      3.16 o 
  -4   4  18        6.42        5.14      1.45 o 
  -3   4  18       19.73       15.37      1.90 o 
  -2   4  18       98.92      108.61      7.46 o 
  -1   4  18        5.30        5.05      1.39 o 
   0   4  18       75.17       61.77      5.33 o 
   1   4  18        5.26        3.97      0.93 o 
   2   4  18       97.91      103.20      7.10 o 
   3   4  18       19.05       18.56      3.28 o 
   4   4  18        6.58        5.63      1.08 o 
  -3   5  18       36.45       32.92      3.90 o 
  -2   5  18        3.81        4.80      1.51 o 
  -1   5  18       28.81       34.34      3.70 o 
   0   5  18       27.78       30.17      5.55 o 
   1   5  18       29.02       34.08      3.17 o 
   2   5  18        3.82        4.11      0.77 o 
   3   5  18       36.25       37.51      2.86 o 
  -3   6  18        0.26        1.35      0.75 o 
  -2   6  18       88.61       84.02      8.63 o 
  -1   6  18        7.56        3.79      1.77 o 
   0   6  18       17.09       16.40      2.71 o 
   1   6  18        7.69        9.28      3.60 o 
   2   6  18       89.65       82.53      6.80 o 
   3   6  18        0.19        1.95      0.93 o 
  -2   7  18       45.94       43.62      4.48 o 
  -1   7  18        0.48       -0.13      1.39 o 
   0   7  18       79.37       63.37     14.26 o 
   1   7  18        0.61        1.95      0.85 o 
   2   7  18       45.82       35.69      2.52 o 
   1   0  19        0.08        0.69      0.67 o 
   2   0  19       89.52      103.91      7.07 o 
   3   0  19        4.66        3.78      0.68 o 
   4   0  19        0.10        2.29      0.58 o 
  -4   1  19       60.50       54.44      4.92 o 
  -3   1  19        5.66        4.60      0.69 o 
  -2   1  19       26.72       27.63      2.59 o 
  -1   1  19       39.82       38.14      4.99 o 
   0   1  19       46.26       52.50      5.48 o 
   1   1  19       40.29       38.61      3.33 o 
   2   1  19       26.81       26.78      2.33 o 
   3   1  19        5.50        3.65      0.67 o 
   4   1  19       59.61       51.86      4.52 o 
  -4   2  19        9.06        8.48      1.48 o 
  -3   2  19       44.11       36.04      3.18 o 
  -2   2  19       68.09       67.91      7.54 o 
  -1   2  19       38.61       38.08      3.74 o 
   0   2  19        9.94        8.45      1.21 o 
   1   2  19       37.87       37.04      4.03 o 
   2   2  19       67.05       70.32      7.67 o 
   3   2  19       43.17       34.24      3.03 o 
   4   2  19        8.93        8.04      1.02 o 
  -3   3  19       16.25       14.85      1.50 o 
  -2   3  19        4.26        3.86      0.74 o 
  -1   3  19       60.17       63.02      5.02 o 
   0   3  19       31.52       34.71      3.09 o 
   1   3  19       60.36       59.43      6.39 o 
   2   3  19        4.05        4.68      0.93 o 
   3   3  19       15.63       15.17      4.80 o 
  -3   4  19        9.51        8.81      1.07 o 
  -2   4  19       13.53       12.64      1.87 o 
  -1   4  19       43.60       40.77      5.18 o 
   0   4  19       31.36       28.94      3.00 o 
   1   4  19       42.68       37.19      3.86 o 
   2   4  19       13.29       12.70      1.65 o 
   3   4  19        9.23        7.47      1.57 o 
  -2   5  19       44.27       43.68      7.45 o 
   0   5  19        0.74        3.06      1.70 o 
   1   5  19       41.52       39.15      3.79 o 
   2   5  19       43.90       37.37      3.96 o 
  -1   6  19       54.50       51.50      6.94 o 
   0   6  19        8.82        6.06      1.39 o 
   1   6  19       55.23       45.34      4.64 o 
   0   0  20       26.32       19.31      3.79 o 
   1   0  20       64.70       63.80      7.47 o 
   2   0  20        0.85        2.47      0.98 o 
   3   0  20      107.70      100.33      3.74 o 
  -3   1  20       20.88       18.23      1.98 o 
  -2   1  20        4.70        4.88      0.94 o 
  -1   1  20       12.98       10.64      1.30 o 
   0   1  20        8.11        5.26      1.02 o 
   1   1  20       12.47       10.54      1.63 o 
   2   1  20        4.91        5.79      0.84 o 
   3   1  20       20.40       20.29      1.94 o 
  -3   2  20       29.29       21.78      3.05 o 
  -2   2  20       57.74       56.01      6.00 o 
  -1   2  20       13.78       14.22      1.56 o 
   0   2  20      133.01      121.31      5.05 o 
   1   2  20       13.29       15.41      2.32 o 
   2   2  20       57.24       51.66      4.55 o 
   3   2  20       29.16       23.67      2.16 o 
  -2   3  20       15.01       11.53      1.91 o 
  -1   3  20       36.29       23.73      4.92 o 
   0   3  20       35.76       36.42      3.09 o 
   1   3  20       36.66       32.19      3.55 o 
   2   3  20       14.74       12.70      1.33 o 
  -1   4  20       44.05       40.57      4.43 o 
   0   4  20       37.68       33.24      3.66 o 
   1   4  20       44.41       43.29      5.38 o 
   1   0  21        7.82        7.57      1.55 o 
  -1   1  21        5.90        4.09      1.21 o 
   0   1  21       39.33       38.91      4.94 o 
   1   1  21        6.08        3.65      0.77 o 
   0   2  21        0.33        2.53      0.65 o 
                                                 
